# Supplementary material for: PlantMine: A Machine-Learning Framework to Detect Core SNPs in Rice Genomics
Source: Genes (Basel). 2024 May 9;15(5):603. doi: 10.3390/genes15050603 (PMC11120712; doi:10.3390/genes15050603)
Supplement: Supplementary file 1 [file genes-15-00603-s001.zip]

Archive with 5 entries (5 files):
- Figure S1.pdf
- Supplementary S1.xls
- Supplementary S2.csv
- Supplementary S3.xlsx
- Tables S1-S3.pdf
