# Supplementary material for: PlantMine: A Machine-Learning Framework to Detect Core SNPs in Rice Genomics
Source: Genes (Basel). 2024 May 9;15(5):603. doi: 10.3390/genes15050603 (PMC11120712; doi:10.3390/genes15050603)
Supplement: Supplementary file 1 [file genes-15-00603-s001.zip › Supplementary S1.xls]

## Sheet: anova_class
Importance	CHROM	POS
0	3	35809832
1	1	1621450
2	12	3066511
3	5	27911643
4	7	28749151
5	1	32740977
6	11	373365
7	4	1601174
8	3	4441485
9	9	17759353
10	10	11141067
11	10	4637008
12	10	680411
13	1	4438410
14	1	1646385
15	2	18285063
16	3	16251439
17	12	12245644
18	2	2999222
19	11	18291343
20	10	22775939
21	9	22932040
22	3	1842540
23	3	33679869
24	2	2368069
25	8	28418673
26	12	20904155
27	6	11557454
28	11	28312904
29	9	4219556
30	5	27414828
31	10	11512718
32	5	8005551
33	7	24689025
34	6	4402376
35	10	16390088
36	4	30022247
37	9	49203
38	11	17804257
39	2	29403
40	5	19653477
41	7	17460210
42	2	780235
43	5	14790475
44	1	1698705
45	12	24091806
46	11	18883359
47	7	3307710
48	4	23022689
49	1	715714
50	10	21855288
51	4	1885145
52	4	9437098
53	4	4278367
54	2	4944801
55	3	36393037
56	3	13657006
57	6	11135332
58	10	11248547
59	4	10294135
60	6	23785360
61	1	34274861
62	12	19742851
63	3	11763251
64	6	3336079
65	4	32642650
66	1	42168172
67	8	10905226
68	5	983683
69	10	7642307
70	10	18994611
71	5	23611087
72	4	14467978
73	2	35584326
74	8	1924274
75	4	18975813
76	8	3223385
77	2	2346288
78	4	753851
79	8	20967759
80	6	4807049
81	6	30797874
82	7	26516139
83	5	2322152
84	7	10994402
85	9	8622010
86	9	8684331
87	10	10133304
88	2	4112926
89	1	31703972
90	9	19328186
91	9	8636171
92	12	747263
93	4	4417998
94	1	28531646
95	1	676317
96	11	3710457
97	5	27394014
98	7	21574905
99	4	31474958
100	2	3567233
101	7	5190837
102	3	10613166
103	4	9591418
104	11	3606840
105	12	18086437
106	5	28348682
107	1	43217417
108	9	22896545
109	7	6012422
110	3	11141920
111	8	25513961
112	2	34844962
113	8	14418908
114	4	32212743
115	1	41071504
116	4	21496868
117	6	30795207
118	4	19828763
119	12	17552219
120	2	4736626
121	8	9718682
122	11	24854729
123	10	15842390
124	7	28236168
125	4	31809102
126	1	716019
127	12	15674935
128	2	415675
129	9	9944394
130	6	2215656
131	1	25998550
132	6	10674113
133	5	16960066
134	1	4204688
135	10	23000354
136	9	7578568
137	1	26576421
138	3	24722191
139	8	23697559
140	4	33839164
141	11	28737341
142	10	2436870
143	3	34281622
144	2	10035515
145	1	22729243
146	1	20433135
147	1	14576335
148	2	22853692
149	10	9104947
150	6	4342882
151	3	5013957
152	6	18958812
153	2	35858267
154	12	16860778
155	6	27822015
156	8	25236290
157	1	716256
158	10	3059875
159	3	36396190
160	2	24480356
161	4	31244677
162	7	26931840
163	12	6622759
164	12	16208879
165	5	29903499
166	12	27449747
167	12	8496702
168	3	8398194
169	1	42247244
170	3	5107520
171	2	1325589
172	2	34271725
173	6	1621864
174	8	10542317
175	11	3474563
176	2	21902888
177	12	17986170
178	4	13322927
179	11	1113667
180	10	13535995
181	6	10322125
182	9	8680457
183	1	24820296
184	9	21486638
185	5	13955864
186	8	10699481
187	2	784256
188	4	31591580
189	1	43235973
190	4	17897980
191	8	20610131
192	11	25786222
193	6	22757465
194	1	41315036
195	9	1561118
196	7	5144019
197	3	12641742
198	11	4477221
199	11	14689991
200	1	1433156
201	3	12947127
202	11	22933771
203	7	9179917
204	8	25382720
205	5	25143463
206	1	41958150
207	10	1623742
208	12	21517064
209	11	14483569
210	3	16865029
211	9	14594478
212	2	24047686
213	4	6325101
214	1	23238441
215	1	105605
216	1	42302961
217	3	31440503
218	2	25302428
219	8	20082934
220	7	7101769
221	1	6501816
222	9	20124696
223	11	19269294
224	11	2342070
225	8	17322484
226	3	21167300
227	4	16104248
228	7	29655315
229	2	21869645
230	2	35176997
231	12	16587969
232	2	7791174
233	5	29076289
234	5	20609424
235	11	27978830
236	11	3346774
237	4	18730739
238	2	18156794
239	12	16988358
240	8	28111475
241	7	27895607
242	4	21498214
243	4	11788052
244	2	3963882
245	6	488712
246	11	28312565
247	8	28415372
248	5	16254731
249	6	18805349
250	9	22698557
251	5	7747061
252	4	16613207
253	4	2283466
254	4	30628474
255	5	9500230
256	8	1312125
257	10	5686210
258	10	9888225
259	2	24642395
260	1	5162223
261	10	21730417
262	12	18888958
263	4	22394620
264	3	1732638
265	2	16639651
266	6	23352014
267	12	25863488
268	12	19737389
269	12	6719708
270	7	3542460
271	7	13137153
272	8	25550456
273	3	11460023
274	12	418071
275	2	3713494
276	10	3619389
277	5	19666592
278	11	24128516
279	5	1686946
280	2	30284820
281	3	3717397
282	6	18807235
283	8	18900502
284	1	6477706
285	8	18901660
286	5	1160415
287	1	28618813
288	7	19791942
289	1	17515001
290	4	13266613
291	2	24217775
292	2	5570703
293	6	29086139
294	8	17777152
295	4	1738612
296	8	11146654
297	2	22091085
298	4	24056558
299	6	18754278
300	7	28109729
301	7	24700645
302	2	24653838
303	2	25017970
304	1	6495499
305	2	21869203
306	7	16415995
307	3	27673398
308	9	20816682
309	4	4149741
310	2	35624035
311	6	24427605
312	3	32387014
313	4	8427393
314	2	6577367
315	4	35224574
316	6	12735331
317	8	14749544
318	2	35098188
319	6	9050413
320	11	24330949
321	4	6707172
322	5	2783977
323	7	406605
324	6	9423837
325	3	18050189
326	3	11424646
327	2	24387459
328	9	15174980
329	7	20519398
330	9	14164487
331	12	12128566
332	2	35925631
333	8	1147321
334	4	31939088
335	11	28976021
336	2	174799
337	8	7796255
338	1	2319327
339	11	5668417
340	2	4428615
341	6	22533365
342	6	16489580
343	11	17818264
344	7	9333942
345	1	4874502
346	5	22487713
347	1	36081960
348	7	29031384
349	8	18903809
350	1	41320460
351	11	27514467
352	1	2151030
353	7	9999393
354	4	30510714
355	9	4293859
356	11	8508587
357	12	3437431
358	1	2763810
359	2	24218872
360	10	22037281
361	6	7203391
362	8	19368421
363	5	1659003
364	3	30145572
365	12	8088855
366	2	10325877
367	1	19432681
368	12	16367028
369	1	3446332
370	3	7628285
371	2	21867863
372	11	6682590
373	11	21629173
374	4	1370044
375	12	7274495
376	5	2054071
377	8	16013233
378	5	6673625
379	9	8871161
380	12	16132045
381	4	35132394
382	6	26211879
383	7	1834447
384	11	5870744
385	4	8375274
386	3	11671086
387	1	21968738
388	11	28844596
389	8	17417453
390	11	18231577
391	1	43244177
392	3	34068554
393	12	27526131
394	8	28423958
395	1	42624947
396	10	2088881
397	2	406274
398	10	22936452
399	2	23641214
400	1	14899446
401	6	1898328
402	2	24038525
403	9	11334496
404	10	15162245
405	3	26614846
406	6	7247728
407	10	4234802
408	1	31222540
409	1	24045970
410	10	19610755
411	1	24990984
412	5	14238078
413	12	21517110
414	6	5486098
415	11	23112545
416	10	6857676
417	1	15613854
418	5	12628360
419	10	5988158
420	6	12032975
421	12	3414130
422	12	15528450
423	11	19913530
424	1	2619874
425	10	20394018
426	10	22438920
427	10	17367651
428	12	1031394
429	11	1095232
430	6	22351349
431	6	27384104
432	8	2424179
433	4	25092777
434	9	4786484
435	5	11057325
436	2	26169337
437	4	15059969
438	1	23036253
439	6	17538230
440	7	9333854
441	6	30518589
442	4	33457283
443	8	28393303
444	8	10677204
445	7	19964421
446	8	27470239
447	9	4383513
448	3	11160567
449	5	19715437
450	8	10247141
451	12	18266244
452	7	21318219
453	4	13607266
454	4	33685552
455	10	22761385
456	1	29971231
457	1	22843886
458	4	21020548
459	3	21287453
460	2	16659338
461	4	20627965
462	1	19537439
463	7	3031949
464	1	28753851
465	9	13226403
466	2	35536847
467	12	26672251
468	1	22654412
469	10	23012141
470	8	341841
471	8	9359089
472	5	27966426
473	7	5907835
474	1	12086514
475	1	9611467
476	1	43188137
477	9	22936631
478	1	7069550
479	12	3918270
480	11	5078275
481	2	11878305
482	11	14205276
483	5	2636669
484	2	8610457
485	3	27735618
486	1	23966653
487	4	19587504
488	12	26145763
489	8	19657992
490	2	3520127
491	4	27741312
492	9	11427161
493	1	40667761
494	1	3382811
495	6	24705311
496	4	25849306
497	1	1370668
498	4	10208284
499	6	20322595
500	8	18941874
501	7	9511686
502	1	14305444
503	1	4085937
504	5	16744744
505	4	8824190
506	7	8626364
507	3	15942949
508	1	5572220
509	1	42857797
510	8	26426032
511	6	4726947
512	3	33102124
513	8	17970303
514	7	13888796
515	11	16192312
516	8	26447110
517	4	17979840
518	7	24310949
519	8	13068144
520	10	3568297
521	2	24464057
522	4	21389235
523	12	5690190
524	12	2610565
525	9	22486292
526	2	17966659
527	10	11139257
528	1	34866605
529	11	10573074
530	1	21448995
531	9	22881564
532	4	21653494
533	2	20495535
534	5	23401327
535	5	20498449
536	2	34817423
537	3	3900806
538	11	28765947
539	8	19406360
540	8	18630995
541	4	35191209
542	2	4959701
543	7	21327914
544	8	26689157
545	11	3779674
546	2	8701699
547	9	5685652
548	12	8885537
549	4	20904180
550	10	2163707
551	10	3634394
552	7	25555404
553	12	21791399
554	11	1615335
555	1	9054245
556	12	17838092
557	2	2062844
558	1	32868560
559	3	22858124
560	3	3945759
561	2	24600938
562	11	17949025
563	4	19405941
564	12	3559801
565	4	4024175
566	7	12521292
567	2	17741608
568	3	35298099
569	2	25175533
570	7	26739898
571	3	2702795
572	3	16362446
573	6	4500898
574	4	23311879
575	3	24781636
576	9	4816011
577	8	28313290
578	11	24449530
579	7	10982146
580	10	12848527
581	1	6819125
582	5	28359739
583	6	17656840
584	11	8122709
585	7	16827614
586	10	16740864
587	6	18305392
588	2	21903021
589	8	5471650
590	11	6970200
591	5	29609065
592	1	40587770
593	5	22026304
594	5	16080861
595	1	4592579
596	10	16824176
597	5	6769947
598	12	19742033
599	1	6066214
600	4	35263437
601	2	1572789
602	5	5338918
603	7	15488879
604	9	17851604
605	2	4096364
606	10	6784737
607	4	13284696
608	5	14328736
609	2	30106308
610	8	17778224
611	8	28258730
612	1	4635546
613	10	23195796
614	9	10922071
615	8	23039447
616	12	22870001
617	1	42819770
618	3	10424752
619	6	24049629
620	4	27911264
621	10	7126116
622	3	11540252
623	6	30192356
624	5	10094558
625	9	1559751
626	10	8772439
627	11	19558084
628	1	41723589
629	1	8680302
630	12	3167804
631	1	21307230
632	1	37129879
633	4	23793189
634	8	20139378
635	9	16626533
636	8	20268882
637	1	20421940
638	9	22932945
639	1	42404905
640	2	24287055
641	1	11518459
642	2	28145107
643	4	18061987
644	11	28198363
645	6	30938483
646	1	15613839
647	3	1799829
648	9	12299412
649	7	1895538
650	8	4547580
651	1	39036479
652	5	22362643
653	7	16715569
654	5	27043787
655	1	42430387
656	8	25834961
657	10	9638369
658	2	26758816
659	12	4509308
660	10	12571631
661	3	2888870
662	12	19301463
663	5	25234193
664	3	3796523
665	10	12166364
666	5	21777740
667	2	5937238
668	5	17230924
669	6	18805548
670	8	15022905
671	3	30632957
672	10	23187863
673	4	17197292
674	12	24358409
675	7	19136103
676	6	118989
677	3	30416229
678	4	12903815
679	8	1490581
680	5	20557222
681	2	24541331
682	11	22816428
683	6	4007569
684	11	3612887
685	3	2521637
686	1	13602747
687	8	28355213
688	2	22595699
689	10	10269595
690	5	5418775
691	10	12383203
692	12	20889554
693	8	12890321
694	7	26216498
695	9	9919508
696	4	8131692
697	12	12299248
698	1	17575100
699	6	28920294
700	5	17747496
701	12	26293438
702	10	9887724
703	4	5987296
704	11	21955091
705	7	17377814
706	6	27095286
707	8	18579099
708	5	24236642
709	8	8424566
710	10	1176829
711	10	9884795
712	3	36136951
713	7	2455093
714	4	966424
715	12	12140474
716	5	16894488
717	6	31236997
718	8	26951657
719	11	18247465
720	8	1282290
721	4	19084185
722	3	26049851
723	1	2425302
724	6	30878771
725	9	6516941
726	5	8119410
727	5	2037607
728	3	28190956
729	12	12121881
730	7	3666298
731	11	24853696
732	8	19720887
733	12	681506
734	5	29183215
735	3	14862767
736	1	13841847
737	5	8947035
738	10	1547277
739	5	23879118
740	7	13537863
741	4	31053240
742	2	10518047
743	11	17365718
744	4	13483058
745	12	15804652
746	3	20050124
747	3	15931782
748	4	17395113
749	7	22957875
750	5	13372612
751	4	8287704
752	9	7915638
753	9	5428856
754	4	23424178
755	11	4489729
756	5	9005774
757	12	11963116
758	8	28371457
759	12	622155
760	5	11380526
761	3	15678358
762	11	26838284
763	2	24732752
764	9	4974267
765	1	40190282
766	2	23738628
767	10	21757527
768	4	4212286
769	10	14153788
770	12	27446320
771	10	9887028
772	1	2567677
773	8	16274547
774	8	18722202
775	2	24753218
776	9	10644032
777	2	33772581
778	7	27548550
779	4	34758717
780	3	25730559
781	7	15365714
782	5	24956013
783	3	35207347
784	12	17817328
785	1	1372576
786	8	28404042
787	1	16054388
788	5	749180
789	12	10964503
790	6	17927665
791	11	10051921
792	4	4495956
793	1	18738751
794	10	23090089
795	4	15348095
796	8	16758781
797	1	1593499
798	6	22627735
799	11	24731689
800	6	23821004
801	5	29804476
802	12	3345921
803	4	8206259
804	8	9358270
805	8	27958241
806	4	3197997
807	2	28272672
808	1	15411351
809	2	7094843
810	1	41845218
811	4	7912850
812	7	26598759
813	4	13268142
814	9	412246
815	5	29510892
816	1	19065979
817	6	26599138
818	11	4601387
819	4	34547032
820	11	19889046
821	10	14156222
822	11	7626443
823	2	14047752
824	3	16610104
825	1	21447253
826	8	3465968
827	8	7720565
828	6	1933452
829	10	4086432
830	9	19312989
831	7	14441864
832	4	8234582
833	2	24207855
834	3	15438682
835	9	9831849
836	2	22580312
837	3	10099320
838	11	28729891
839	12	22373594
840	4	6302422
841	9	12966042
842	4	32681859
843	2	9126044
844	3	18863749
845	4	22578663
846	12	16560130
847	7	29466436
848	8	16913728
849	7	13017899
850	4	17061617
851	1	28144246
852	11	1603100
853	11	19848469
854	3	4128863
855	2	18852472
856	11	193689
857	12	18169244
858	12	13568175
859	2	16246340
860	2	1996033
861	1	40602216
862	3	5034624
863	9	7766579
864	10	251013
865	6	28884888
866	3	451991
867	8	24611518
868	7	28142051
869	12	18273706
870	8	18743111
871	12	22183013
872	5	1438767
873	7	6464730
874	3	907065
875	2	20023309
876	2	1992134
877	10	16061202
878	10	9340441
879	7	18736569
880	1	6994102
881	11	22988879
882	1	26319036
883	11	25111710
884	10	23197689
885	8	2806511
886	8	25955095
887	1	3096053
888	2	35648652
889	4	310595
890	10	1547190
891	8	3458578
892	8	199717
893	9	19780943
894	8	738216
895	2	3273011
896	11	28865880
897	12	11649742
898	3	6338937
899	11	23156766
900	5	22863279
901	9	5236048
902	10	2640651
903	2	23159083
904	11	6505893
905	11	23981975
906	5	2324723
907	5	569470
908	7	14490350
909	3	16866404
910	1	6725036
911	10	12165759
912	6	6196948
913	3	3710520
914	8	6441613
915	4	6337053
916	12	12816849
917	5	17975059
918	9	159885
919	8	16129572
920	12	12358009
921	10	14244267
922	7	18737658
923	2	26333567
924	9	14252449
925	5	5399418
926	9	603571
927	4	33323255
928	5	16864646
929	3	14204094
930	11	7257963
931	4	10817017
932	3	35695930
933	5	18306252
934	5	3757952
935	4	35291326
936	1	40511210
937	3	14519831
938	4	8184009
939	1	26242822
940	2	19683070
941	11	17136662
942	3	19647620
943	11	4624917
944	12	18041039
945	11	1114
946	8	20983595
947	1	24222393
948	10	12248630
949	7	7892833
950	6	2736607
951	11	8122314
952	3	31576227
953	4	31128007
954	8	2343319
955	11	2823622
956	1	50138
957	4	1841614
958	4	23950593
959	3	26549952
960	11	4906013
961	4	31089744
962	7	10052441
963	7	29249821
964	4	23538602
965	6	26950890
966	7	21698812
967	10	22493425
968	6	19553678
969	11	27513563
970	12	17990202
971	8	5952321
972	3	36308781
973	7	21182122
974	1	1113772
975	4	4728009
976	7	14356738
977	12	26068178
978	12	21008964
979	5	20350197
980	1	13711016
981	6	24880272
982	2	22581980
983	7	9555898
984	3	4479411
985	6	8938735
986	5	8901491
987	6	320175
988	11	20906424
989	5	20882727
990	9	4333968
991	10	933948
992	2	35369286
993	1	15996696
994	1	4290454
995	5	29829393
996	7	23495891
997	9	9121091
998	1	21306833
999	6	10630473
1000	7	27164009
1001	1	8769167
1002	3	36320409
1003	2	24509629
1004	9	21555502
1005	2	9125610
1006	5	19712413
1007	12	12173423
1008	3	24134654
1009	5	4140170
1010	9	12221446
1011	9	9178197
1012	12	20827017
1013	11	25785814
1014	1	715876
1015	1	13711017
1016	12	18166660
1017	7	27897585
1018	6	20188240
1019	11	26246325
1020	1	39504261
1021	6	31201151
1022	9	6799797
1023	2	26294621
1024	1	11353309
1025	2	17481405
1026	2	23051220
1027	1	22978092
1028	6	6973320
1029	4	18527634
1030	5	28662602
1031	1	43249269
1032	10	5184860
1033	5	13394360
1034	1	16859389
1035	11	18612980
1036	3	3557483
1037	12	4422919
1038	11	23439830
1039	12	21316362
1040	11	21758828
1041	10	22215632
1042	7	747941
1043	11	1320703
1044	7	21111228
1045	2	34586844
1046	4	27930399
1047	7	261296
1048	5	1527151
1049	4	13525617
1050	11	29006489
1051	12	12365032
1052	9	16532855
1053	6	15229880
1054	7	25060622
1055	7	12647095
1056	7	10965335
1057	5	453796
1058	4	20960609
1059	3	18853477
1060	8	17111129
1061	10	14220557
1062	2	35892694
1063	11	7549487
1064	8	18215467
1065	9	1170620
1066	10	4745306
1067	6	9808580
1068	12	9341724
1069	11	4422733
1070	12	16432913
1071	6	17008468
1072	3	5869596
1073	12	696502
1074	11	1743845
1075	4	15993921
1076	7	29657760
1077	7	11588500
1078	7	784465
1079	1	3169262
1080	1	23044961
1081	12	24513747
1082	4	4811382
1083	3	27457514
1084	1	27437661
1085	2	7012486
1086	2	27614146
1087	11	21240387
1088	12	5779363
1089	1	3612854
1090	12	8242301
1091	9	429741
1092	3	223271
1093	11	20573123
1094	11	28276985
1095	12	5661701
1096	8	16907125
1097	2	13782632
1098	7	17309614
1099	2	35919844
1100	2	11849122
1101	12	2732210
1102	5	747372
1103	5	29183223
1104	9	13676252
1105	5	5937534
1106	12	14343047
1107	12	16107838
1108	2	24510002
1109	9	9719095
1110	10	14951292
1111	3	20048616
1112	12	17603196
1113	6	5738990
1114	1	19388504
1115	8	2318250
1116	3	17130296
1117	4	28971063
1118	1	3520326
1119	9	17974404
1120	8	8800940
1121	7	16824314
1122	3	27320957
1123	1	18541390
1124	10	10997584
1125	2	12756574
1126	8	83503
1127	12	10807015
1128	11	17339774
1129	11	16576211
1130	5	29244771
1131	1	1517690
1132	6	10494847
1133	12	14363754
1134	8	21378252
1135	3	35282704
1136	1	25326507
1137	5	2033325
1138	1	18974111
1139	12	27411861
1140	6	18805306
1141	8	6571029
1142	3	546156
1143	1	1861139
1144	3	36033961
1145	2	34555461
1146	5	17183859
1147	8	19406723
1148	11	13904320
1149	8	27476922
1150	6	29694022
1151	11	2667757
1152	4	3659671
1153	3	17365790
1154	6	14983348
1155	11	4450079
1156	10	11164883
1157	1	9593109
1158	11	28480248
1159	8	6060988
1160	6	17473449
1161	11	6857503
1162	2	19435435
1163	9	4281179
1164	12	16707814
1165	11	6503546
1166	7	17736476
1167	12	11644238
1168	10	9308021
1169	2	24752789
1170	7	4282804
1171	10	2825813
1172	1	42123967
1173	3	19998581
1174	12	16165504
1175	10	1591742
1176	5	25155291
1177	11	27207850
1178	5	26885447
1179	6	29651225
1180	5	6800629
1181	7	28481171
1182	10	13652080
1183	6	882084
1184	2	35919244
1185	8	28206909
1186	7	21927800
1187	2	35357376
1188	11	4422451
1189	11	27584910
1190	6	4677998
1191	7	25412193
1192	4	12642239
1193	12	6479187
1194	10	1031123
1195	11	16505555
1196	3	36263867
1197	9	9470901
1198	4	29504690
1199	6	17458947
1200	8	20629099
1201	7	15182221
1202	6	13190843
1203	11	27438284
1204	6	1545435
1205	11	23690728
1206	4	10604388
1207	8	2006298
1208	7	20712835
1209	7	6970539
1210	9	6299226
1211	11	23607434
1212	4	438735
1213	6	2807447
1214	12	25960129
1215	10	7176787
1216	10	19408899
1217	6	17656371
1218	3	19280700
1219	4	8098343
1220	9	22861313
1221	12	11650237
1222	7	23495933
1223	3	28916813
1224	6	16448521
1225	1	24720476
1226	8	18711766
1227	11	21233676
1228	1	11301915
1229	3	25829123
1230	2	2164796
1231	6	1236474
1232	1	43040607
1233	9	2038413
1234	4	18528041
1235	7	2284363
1236	9	8816802
1237	10	9422264
1238	6	31151251
1239	1	28588040
1240	10	1272800
1241	11	8122670
1242	7	23216157
1243	1	39153621
1244	3	14090238
1245	12	18558820
1246	12	6594288
1247	4	21340929
1248	11	8643386
1249	12	27275174
1250	12	15574517
1251	9	8775666
1252	8	16095857
1253	5	1249368
1254	7	25376215
1255	12	23523811
1256	12	19731605
1257	6	6595444
1258	9	4424532
1259	1	14772677
1260	6	4891757
1261	1	38308090
1262	1	183648
1263	9	6877087
1264	7	11703227
1265	4	31862740
1266	5	24020350
1267	2	24242725
1268	9	22735299
1269	1	5105995
1270	4	22148816
1271	8	1631406
1272	7	23463264
1273	12	19389850
1274	4	21809172
1275	12	20746744
1276	7	16163058
1277	1	12717856
1278	11	17605567
1279	4	9649033
1280	1	15950982
1281	1	29235561
1282	9	22809683
1283	12	20111561
1284	12	16728960
1285	12	20093134
1286	2	24508357
1287	5	7341987
1288	11	22875840
1289	12	2553920
1290	8	1822362
1291	12	17125806
1292	1	12517157
1293	11	27410383
1294	1	40476863
1295	6	8371111
1296	7	366758
1297	1	5233735
1298	12	21138059
1299	9	9178190
1300	8	6291431
1301	6	28251626
1302	11	16574853
1303	8	25480885
1304	8	20448836
1305	5	17855781
1306	4	31834289
1307	6	30886546
1308	11	22816444
1309	9	10540987
1310	10	19183614
1311	4	31852905
1312	12	20908616
1313	2	23015414
1314	11	24023372
1315	8	402060
1316	11	4448090
1317	4	29672722
1318	11	14597441
1319	6	112251
1320	11	27801107
1321	4	14154454
1322	2	25873694
1323	11	26333453
1324	1	26899813
1325	9	17479674
1326	9	17682265
1327	7	11408502
1328	3	33333803
1329	7	19865462
1330	11	9241439
1331	5	15424631
1332	5	16464408
1333	1	6126957
1334	1	13616880
1335	9	8306869
1336	5	583025
1337	1	1114151
1338	11	17443815
1339	5	23585484
1340	7	27684163
1341	5	4349630
1342	10	11012173
1343	10	13836117
1344	5	29053005
1345	9	22786883
1346	7	20603790
1347	8	23184680
1348	1	21448496
1349	11	16569492
1350	4	18877782
1351	7	829582
1352	3	19697003
1353	4	4464750
1354	11	24023706
1355	12	5727635
1356	4	2506625
1357	4	19121225
1358	12	4102399
1359	3	23367971
1360	2	13470360
1361	11	1613764
1362	3	36413109
1363	11	5649876
1364	11	14918436
1365	2	10323416
1366	3	1374173
1367	9	5052794
1368	10	16498251
1369	6	22759296
1370	8	13416404
1371	8	3458031
1372	6	2612624
1373	3	29437632
1374	1	30168995
1375	6	21353783
1376	11	1483030
1377	2	29701417
1378	7	22176912
1379	11	21812944
1380	12	10859513
1381	11	25614213
1382	11	709602
1383	3	34128738
1384	4	1601278
1385	11	27211065
1386	9	5689754
1387	8	2289253
1388	9	20645941
1389	1	11571036
1390	11	19110482
1391	6	4124434
1392	11	7752484
1393	4	4305583
1394	1	15312019
1395	1	6347708
1396	5	4538555
1397	6	28052748
1398	1	42564272
1399	4	34642382
1400	4	14077706
1401	11	28016732
1402	2	19739047
1403	9	3021666
1404	9	18092409
1405	1	16030485
1406	10	12383499
1407	5	9901391
1408	6	12279251
1409	2	24232051
1410	6	28227140
1411	12	7061137
1412	8	1958298
1413	6	17649688
1414	10	317573
1415	7	7308551
1416	8	16758856
1417	9	8728429
1418	6	30789022
1419	4	33995588
1420	7	5773355
1421	1	17642367
1422	7	27628096
1423	2	32754661
1424	10	12694232
1425	4	23907993
1426	6	29696510
1427	1	7101531
1428	6	20797447
1429	4	33035382
1430	6	7782128
1431	11	3335065
1432	1	3385222
1433	10	21285289
1434	9	7310929
1435	4	8125
1436	8	2684263
1437	1	1517723
1438	10	14972603
1439	11	26098535
1440	6	4424964
1441	8	18908801
1442	2	1100983
1443	2	33256216
1444	4	23419573
1445	4	13138118
1446	4	21027533
1447	3	29446028
1448	1	29945349
1449	3	27592831
1450	7	21010762
1451	8	21733339
1452	11	8813161
1453	8	27877124
1454	6	6911532
1455	5	28742595
1456	9	4018970
1457	8	28424452
1458	2	35474309
1459	7	10050824
1460	6	20322237
1461	11	3618311
1462	5	22168062
1463	6	24256213
1464	7	20519364
1465	5	27453056
1466	6	2378979
1467	12	10974444
1468	3	36309013
1469	8	23601149
1470	8	14239886
1471	1	21546
1472	4	28983804
1473	1	2134479
1474	11	2141268
1475	3	8643229
1476	12	10007254
1477	6	16580680
1478	9	20888830
1479	11	27514769
1480	4	10499632
1481	11	6425794
1482	4	20001263
1483	5	15024695
1484	6	10861143
1485	9	4131882
1486	10	17554609
1487	4	34533526
1488	7	7192048
1489	1	32394020
1490	11	24753827
1491	1	28632963
1492	12	16069161
1493	9	43943
1494	7	1696201
1495	12	19436368
1496	12	15456410
1497	9	18303173
1498	12	14916825
1499	5	7092426
1500	1	17777942
1501	12	19261106
1502	7	15831050
1503	4	8191244
1504	10	10368548
1505	5	7157896
1506	4	16682250
1507	11	224278
1508	12	27491905
1509	2	19760447
1510	10	1623800
1511	4	17543744
1512	2	20104603
1513	3	24886583
1514	8	24540895
1515	10	3916550
1516	12	2113366
1517	12	16415976
1518	1	13602392
1519	6	14984017
1520	2	7869443
1521	10	22815521
1522	3	12346890
1523	10	19607293
1524	4	14791201
1525	2	23782671
1526	11	21455775
1527	12	27368497
1528	4	9596853
1529	5	4554287
1530	12	24767262
1531	2	9216830
1532	12	27465140
1533	2	34248897
1534	4	28986607
1535	6	30857720
1536	6	12721282
1537	12	16670704
1538	11	27046585
1539	6	27212735
1540	5	28662595
1541	3	15604099
1542	4	8899419
1543	8	2807356
1544	11	7348093
1545	2	159179
1546	2	11732554
1547	5	29713577
1548	12	15893634
1549	12	962674
1550	5	6185810
1551	7	13261381
1552	2	27677427
1553	2	8724189
1554	8	12268479
1555	7	7971553
1556	8	4827606
1557	4	12438163
1558	4	31298795
1559	2	22964193
1560	11	11749290
1561	1	6703618
1562	7	27322120
1563	2	13134724
1564	10	2978981
1565	8	28132614
1566	5	24923259
1567	3	532717
1568	1	18113281
1569	12	4549104
1570	2	25533761
1571	4	32844917
1572	4	4678890
1573	6	24633663
1574	11	15928681
1575	3	27426293
1576	4	4350459
1577	2	23953826
1578	6	22655872
1579	5	3666233
1580	3	15220188
1581	11	20811725
1582	2	914581
1583	11	17366101
1584	7	29098463
1585	1	21607208
1586	2	24259382
1587	12	13355805
1588	6	12725445
1589	11	24546819
1590	10	7000805
1591	1	19331876
1592	11	28998374
1593	8	5172123
1594	11	23169500
1595	2	24033673
1596	9	16576614
1597	6	28337645
1598	8	26613817
1599	11	27702579
1600	11	24184306
1601	2	23641267
1602	9	12796251
1603	5	7521576
1604	7	28995685
1605	12	14880734
1606	4	7108010
1607	11	20815618
1608	8	7729125
1609	10	6127672
1610	11	17948084
1611	8	17493396
1612	7	16175732
1613	4	15322250
1614	10	21348600
1615	8	24245926
1616	4	16744510
1617	11	22194482
1618	11	16861132
1619	6	1971698
1620	8	25053294
1621	1	14066659
1622	2	2562464
1623	1	27647002
1624	9	19310497
1625	4	19374985
1626	1	11307285
1627	12	24857789
1628	6	21328894
1629	1	20095716
1630	2	1500294
1631	4	33385057
1632	1	920025
1633	11	14908204
1634	10	9698592
1635	1	18404881
1636	7	29642653
1637	2	9672361
1638	7	28445391
1639	5	12593186
1640	12	25199001
1641	2	35318809
1642	1	14151627
1643	9	18312858
1644	11	26427549
1645	3	4921830
1646	1	22360188
1647	9	6362485
1648	3	18854030
1649	9	6272009
1650	12	16312555
1651	4	13542787
1652	12	24167517
1653	12	24160259
1654	3	1666655
1655	1	40738876
1656	9	10537006
1657	5	13933783
1658	6	30403389
1659	1	29207724
1660	11	3905372
1661	5	5695157
1662	6	21551408
1663	4	11464110
1664	8	17497472
1665	6	9160679
1666	11	3160097
1667	1	8419890
1668	2	24259115
1669	9	324772
1670	9	7027274
1671	2	7050515
1672	12	8176159
1673	12	2601939
1674	8	12310910
1675	1	14950199
1676	10	11799159
1677	2	6829588
1678	2	23778861
1679	6	7786325
1680	8	27152045
1681	8	3355301
1682	9	4334064
1683	10	20533799
1684	1	27432738
1685	10	22980566
1686	12	15942477
1687	2	24766145
1688	10	7897915
1689	11	20055624
1690	4	11302539
1691	9	8799047
1692	2	3467582
1693	9	4646033
1694	10	7897461
1695	5	15102952
1696	2	11453229
1697	8	5902692
1698	12	10136215
1699	1	25743290
1700	6	965632
1701	8	124186
1702	8	12799441
1703	7	6508765
1704	4	20706133
1705	3	27425226
1706	4	4031305
1707	5	29583572
1708	4	7911809
1709	8	151847
1710	12	18271147
1711	9	11754911
1712	11	26395192
1713	7	29325830
1714	2	29518873
1715	7	22143538
1716	6	2529064
1717	1	13221762
1718	2	18808890
1719	5	24881221
1720	9	16351054
1721	10	14149144
1722	9	22893421
1723	12	2612385
1724	8	14612786
1725	5	1689884
1726	5	14763333
1727	2	33350236
1728	9	12798941
1729	1	15311420
1730	9	6101644
1731	4	14331623
1732	7	24560112
1733	11	4207816
1734	1	24705562
1735	4	4368830
1736	5	438079
1737	1	24821596
1738	8	5762810
1739	6	30943251
1740	3	21845819
1741	5	2326804
1742	3	17005488
1743	12	10553039
1744	8	845059
1745	1	5481810
1746	6	28512021
1747	9	22821181
1748	3	4313697
1749	9	8890089
1750	2	24209739
1751	5	29807707
1752	10	3606627
1753	8	16587906
1754	2	12126027
1755	1	42831007
1756	8	22786332
1757	4	16882708
1758	12	27096061
1759	4	33706255
1760	7	11208916
1761	5	25639720
1762	2	24661648
1763	7	26989680
1764	11	19337210
1765	8	1666683
1766	8	5471518
1767	12	7361892
1768	12	15415822
1769	4	34769359
1770	2	17651701
1771	4	16033177
1772	7	19952483
1773	12	18758938
1774	8	16805127
1775	2	35074498
1776	6	27793520
1777	12	6549775
1778	4	35426055
1779	7	22831342
1780	1	11873381
1781	1	31658613
1782	11	8119045
1783	4	18616138
1784	2	22468203
1785	11	25015496
1786	8	12399693
1787	9	22300594
1788	4	6930183
1789	3	2027153
1790	11	780062
1791	8	840712
1792	3	9461003
1793	12	26036136
1794	6	4211647
1795	12	1694504
1796	1	1101825
1797	1	21969949
1798	2	35674009
1799	4	6717800
1800	11	27455369
1801	8	690740
1802	7	14470101
1803	4	432658
1804	7	13261741
1805	9	8736127
1806	11	3193064
1807	2	6645085
1808	6	4409721
1809	2	31802908
1810	7	832500
1811	8	9212506
1812	8	16400551
1813	7	6508456
1814	4	35266571
1815	12	14529127
1816	6	9473297
1817	12	9573319
1818	2	21656965
1819	5	3041257
1820	2	6408456
1821	4	35406744
1822	12	22192152
1823	4	23947178
1824	2	29167141
1825	12	20271215
1826	7	28631021
1827	6	9313602
1828	12	26423568
1829	9	8005234
1830	7	28419706
1831	12	9885248
1832	9	8980775
1833	9	744685
1834	3	3233632
1835	3	2782345
1836	12	25128326
1837	9	254712
1838	10	13816312
1839	8	13585587
1840	8	23391107
1841	1	20804455
1842	4	17982263
1843	7	18482040
1844	9	6289863
1845	1	17135282
1846	9	22829454
1847	1	34578272
1848	2	16049849
1849	6	1873130
1850	2	24507417
1851	4	16042526
1852	10	20376549
1853	6	21447477
1854	3	21402448
1855	12	1002786
1856	2	22201226
1857	7	19184841
1858	7	3621379
1859	5	1053782
1860	10	16495185
1861	1	39982565
1862	11	28739460
1863	2	4101915
1864	11	26330433
1865	1	9486154
1866	8	26739035
1867	2	28976457
1868	11	26042091
1869	7	29607082
1870	8	16875917
1871	2	9214016
1872	5	20058607
1873	5	3037788
1874	11	1344943
1875	1	7608651
1876	1	19673425
1877	9	4919275
1878	2	23208182
1879	7	19143273
1880	8	6503552
1881	8	335601
1882	6	8784330
1883	3	764201
1884	3	35773876
1885	2	2262563
1886	6	1886648
1887	6	27560832
1888	10	22152586
1889	3	16509106
1890	9	13509414
1891	6	25720852
1892	9	7136282
1893	1	20774186
1894	2	21004057
1895	11	26590011
1896	9	11319923
1897	6	5107369
1898	12	19737461
1899	9	274935
1900	10	5063924
1901	11	21160724
1902	6	4640526
1903	7	26556629
1904	1	1131335
1905	3	15084319
1906	11	3612850
1907	1	2368980
1908	9	346255
1909	5	26460111
1910	2	35194615
1911	1	11154398
1912	4	5189499
1913	3	1184078
1914	11	5274817
1915	8	26142334
1916	8	3000010
1917	3	34387921
1918	9	4237482
1919	7	29485740
1920	8	18069083
1921	2	10833383
1922	7	8764482
1923	10	22552618
1924	8	5744656
1925	3	11810730
1926	10	10196950
1927	11	4445629
1928	1	958529
1929	6	1265725
1930	12	13719823
1931	2	3553008
1932	6	21343734
1933	2	14235716
1934	10	19651308
1935	5	2329605
1936	4	372534
1937	4	22378571
1938	1	39026329
1939	12	26730614
1940	7	24733554
1941	6	15619577
1942	2	19952070
1943	1	258867
1944	11	22933132
1945	3	15572378
1946	1	14091003
1947	4	31428820
1948	2	35753220
1949	8	28200114
1950	3	30668502
1951	3	33847048
1952	4	1905401
1953	7	6470296
1954	11	19132319
1955	3	15165410
1956	6	30178891
1957	5	27513880
1958	9	21319345
1959	4	18651885
1960	6	2181617
1961	4	10533326
1962	1	21276489
1963	12	10046682
1964	4	30139406
1965	6	1156468
1966	6	12088956
1967	8	14368978
1968	2	26685315
1969	1	40618951
1970	10	2991951
1971	4	3515040
1972	10	8068324
1973	9	270378
1974	12	25364112
1975	4	27816009
1976	2	33444252
1977	7	12499255
1978	7	3313314
1979	1	32146517
1980	8	28226757
1981	2	24090642
1982	1	5162717
1983	12	19819283
1984	1	5657595
1985	11	26100284
1986	3	14884280
1987	1	19612160
1988	11	17467175
1989	6	28898878
1990	1	3382025
1991	3	6105693
1992	4	7830066
1993	8	19575281
1994	3	10003663
1995	5	29074294
1996	10	11847434
1997	9	22078459
1998	9	19304391
[truncated: 5,203 more rows]

## Sheet: anova_regress
Importance	CHROM	POS
0	3	35809832
1	5	27911643
2	12	3066511
3	1	1621450
4	7	28749151
5	1	32740977
6	4	1601174
7	11	373365
8	10	4637008
9	10	11141067
10	10	680411
11	1	4438410
12	2	18285063
13	3	16251439
14	2	2999222
15	12	12245644
16	3	4441485
17	9	4219556
18	10	22775939
19	9	17759353
20	2	2368069
21	1	1646385
22	11	18291343
23	11	18883359
24	12	20904155
25	5	19653477
26	3	36393037
27	12	18086437
28	7	24689025
29	4	753851
30	2	29403
31	3	33679869
32	2	780235
33	9	22896545
34	10	16390088
35	11	28312904
36	8	28418673
37	12	24091806
38	9	49203
39	11	14689991
40	1	1698705
41	5	14790475
42	7	17460210
43	4	23022689
44	4	10294135
45	4	9437098
46	2	2346288
47	2	4112926
48	3	13657006
49	3	11763251
50	10	10133304
51	8	20967759
52	11	17804257
53	1	715714
54	2	4944801
55	8	1924274
56	1	34274861
57	7	3307710
58	9	19328186
59	6	11557454
60	4	14467978
61	4	31474958
62	10	11512718
63	4	30022247
64	5	27394014
65	9	8622010
66	10	11248547
67	3	1842540
68	6	2215656
69	6	30795207
70	4	32642650
71	9	22932040
72	12	19742851
73	5	23611087
74	2	415675
75	5	28348682
76	3	5107520
77	5	27414828
78	2	22853692
79	1	4204688
80	10	21855288
81	5	983683
82	4	4278367
83	5	8005551
84	10	15842390
85	6	3336079
86	1	28531646
87	8	10905226
88	6	23785360
89	6	10322125
90	1	42168172
91	4	18975813
92	4	9591418
93	10	2436870
94	2	34844962
95	10	18994611
96	12	17552219
97	6	30797874
98	8	14418908
99	3	10613166
100	6	11135332
101	8	25513961
102	7	6012422
103	3	36396190
104	11	3474563
105	1	43217417
106	7	10994402
107	2	3567233
108	7	26516139
109	9	8684331
110	3	34281622
111	1	42302961
112	4	1885145
113	1	19432681
114	11	28737341
115	11	1113667
116	11	24854729
117	4	4417998
118	2	1325589
119	11	25786222
120	4	13322927
121	4	19828763
122	6	27822015
123	6	4402376
124	3	12641742
125	10	7642307
126	9	21486638
127	5	16960066
128	7	5144019
129	9	8680457
130	8	10542317
131	4	32212743
132	1	22729243
133	4	17897980
134	12	15674935
135	11	1095232
136	1	26576421
137	3	11141920
138	5	29903499
139	6	4807049
140	10	9104947
141	6	1621864
142	9	7578568
143	3	24722191
144	1	105605
145	9	1561118
146	11	3606840
147	1	676317
148	4	23793189
149	7	27895607
150	9	8636171
151	1	716256
152	5	9500230
153	1	3382811
154	8	28415372
155	12	16587969
156	8	20610131
157	11	22933771
158	1	716019
159	8	25236290
160	1	42247244
161	8	9718682
162	1	25998550
163	7	28236168
164	4	35132394
165	4	4149741
166	2	24047686
167	8	3223385
168	3	1732638
169	12	16860778
170	3	16865029
171	5	13955864
172	12	16208879
173	2	35624035
174	2	18156794
175	2	784256
176	12	6622759
177	7	8626364
178	1	41958150
179	4	21496868
180	5	29076289
181	6	18958812
182	5	25143463
183	8	10699481
184	8	23697559
185	2	3963882
186	12	1031394
187	8	11146654
188	1	20433135
189	4	31591580
190	11	27978830
191	4	18730739
192	10	3619389
193	1	24820296
194	7	9333854
195	6	22757465
196	4	22394620
197	7	24700645
198	6	7203391
199	2	24480356
200	12	418071
201	6	9050413
202	11	14483569
203	6	1898328
204	3	8398194
205	7	9333942
206	11	28312565
207	11	19269294
208	2	5570703
209	2	35584326
210	2	25017970
211	4	31809102
212	2	21867863
213	6	29086139
214	6	24427605
215	11	19913530
216	2	35925631
217	4	33839164
218	9	9944394
219	12	15528450
220	2	24217775
221	10	22438920
222	1	14576335
223	7	19791942
224	8	20082934
225	5	16254731
226	7	28109729
227	1	28618813
228	11	4601387
229	5	1659003
230	8	1312125
231	12	747263
232	6	16489580
233	5	6673625
234	12	6719708
235	12	27449747
236	3	12947127
237	7	21574905
238	9	22698557
239	8	25382720
240	7	13537863
241	11	24128516
242	11	24330949
243	9	14594478
244	4	31244677
245	6	24705311
246	7	5190837
247	6	9423837
248	4	35224574
249	8	16013233
250	5	14238078
251	3	32387014
252	8	17322484
253	6	23352014
254	3	27735618
255	4	11788052
256	12	8088855
257	3	11671086
258	5	20609424
259	4	30510714
260	10	15162245
261	6	488712
262	2	34271725
263	8	28393303
264	1	21968738
265	4	8427393
266	6	12735331
267	5	8947035
268	7	29031384
269	10	23197689
270	8	25550456
271	10	21730417
272	11	4477221
273	4	21020548
274	1	43244177
275	2	11878305
276	2	4736626
277	8	18901660
278	4	24056558
279	5	7747061
280	7	13137153
281	11	28844596
282	9	14164487
283	1	15613854
284	11	3346774
285	1	23238441
286	10	6857676
287	8	18900502
288	2	24218872
289	2	22091085
290	5	19715437
291	6	10674113
292	4	10208284
293	6	18805349
294	3	11424646
295	4	310595
296	12	16132045
297	6	18754278
298	5	2322152
299	5	24956013
300	1	22843886
301	12	25863488
302	1	28753851
303	2	8701699
304	9	1559751
305	7	5907835
306	2	22580312
307	4	8824190
308	10	3568297
309	2	4428615
310	12	26672251
311	12	19737389
312	6	22533365
313	5	19666592
314	2	24464057
315	11	18231577
316	6	31201151
317	12	8496702
318	10	23012141
319	11	21629173
320	2	3713494
321	6	17538230
322	6	118989
323	3	6105693
324	5	1160415
325	5	22863279
326	11	17949025
327	2	7094843
328	7	16715569
329	8	19406360
330	12	2610565
331	10	23195796
332	2	26169337
333	7	2455093
334	2	30106308
335	5	23401327
336	1	2319327
337	10	1547277
338	1	40667761
339	9	4974267
340	2	21869203
341	9	11334496
342	8	341841
343	1	1433156
344	10	23000354
345	11	24853696
346	10	8772439
347	2	8610457
348	9	4424532
349	1	4592579
350	8	19657992
351	1	41320460
352	11	28976021
353	11	17818264
354	4	1841614
355	4	33457283
356	4	8375274
357	12	3918270
358	7	7101769
359	2	10325877
360	12	18266244
361	1	42430387
362	10	9638369
363	1	5572220
364	8	15022905
365	10	1623742
366	12	26145763
367	5	2324723
368	3	31440503
369	12	12128566
370	10	1176829
371	6	26211879
372	7	747941
373	3	15438682
374	10	3059875
375	9	4383513
376	4	4728009
377	4	4024175
378	1	15613839
379	10	16740864
380	8	14749544
381	10	1547190
382	6	26950890
383	3	2888870
384	9	22932945
385	10	9888225
386	8	10247141
387	7	9179917
388	7	1834447
389	12	696502
390	2	3520127
391	7	28481171
392	3	2521637
393	8	16129572
394	7	9999393
395	4	15059969
396	2	26758816
397	10	22037281
398	1	41315036
399	3	3945759
400	3	20050124
401	2	18852472
402	4	1738612
403	3	11160567
404	2	24038525
405	3	30632957
406	2	24387459
407	6	30518589
408	4	7912850
409	2	33772581
410	2	5937238
411	1	2763810
412	9	22881564
413	8	3458578
414	1	6477706
415	5	16080861
416	1	13602747
417	8	26951657
418	5	749180
419	6	5486098
420	1	2619874
421	1	23966653
422	3	5013957
423	2	4959701
424	11	17365718
425	4	13266613
426	9	4786484
427	5	22026304
428	8	18630995
429	5	1249368
430	2	17741608
431	4	18061987
432	6	1933452
433	11	3710457
434	11	21955091
435	8	9359089
436	6	18805548
437	12	4509308
438	1	2151030
439	10	12383203
440	4	19084185
441	5	27966426
442	7	14490350
443	5	28662602
444	4	35191209
445	7	20519398
446	1	34866605
447	8	18903809
448	2	20495535
449	1	4085937
450	8	26689157
451	4	3659671
452	5	747372
453	11	27514467
454	8	738216
455	3	546156
456	5	28359739
457	6	4726947
458	1	9611467
459	4	13483058
460	5	11380526
461	9	4816011
462	10	12848527
463	4	21653494
464	8	13068144
465	8	19720887
466	4	8206259
467	7	22957875
468	6	30878771
469	3	30145572
470	4	19405941
471	5	21777740
472	8	2424179
473	1	4635546
474	12	27526131
475	5	2636669
476	7	26598759
477	3	20048616
478	12	11649742
479	10	4745306
480	1	21448995
481	8	28404042
482	1	2425302
483	8	6441613
484	3	16610104
485	12	3414130
486	3	4479411
487	10	22761385
488	1	1370668
489	8	18941874
490	12	26293438
491	8	26426032
492	7	3031949
493	8	16274547
494	10	12571631
495	7	3666298
496	8	1490581
497	5	16864646
498	8	5471650
499	3	1184078
500	8	27470239
501	10	4086432
502	9	9919508
503	3	35298099
504	3	31576227
505	11	27584910
506	10	2163707
507	3	33102124
508	1	15411351
509	1	42624947
510	12	18273706
511	7	21111228
512	12	2732210
513	8	28313290
514	12	19301463
515	12	17838092
516	11	28765947
517	3	21167300
518	8	199717
519	4	8131692
520	5	16894488
521	6	17656840
522	6	27384104
523	5	13372612
524	2	22581980
525	2	35919244
526	6	4500898
527	12	17986170
528	1	40602216
529	3	30416229
530	8	20139378
531	2	24287055
532	1	1593499
533	10	23187863
534	4	34758717
535	8	25834961
536	10	16061202
537	10	9884795
538	8	17970303
539	11	1114
540	2	35536847
541	1	22654412
542	4	22578663
543	1	6066214
544	11	18247465
545	3	36033961
546	2	23738628
547	11	17605567
548	2	6577367
549	12	20111561
550	7	17736476
551	7	26216498
552	9	5685652
553	9	13226403
554	6	4342882
555	1	8680302
556	2	14047752
557	7	29655315
558	10	9887724
559	1	6495499
560	7	28142051
561	12	22183013
562	11	1320703
563	11	5870744
564	2	24753218
565	7	23495891
566	2	35858267
567	10	5686210
568	4	15348095
569	11	23981975
570	4	13268142
571	10	11139257
572	7	406605
573	7	15182221
574	2	406274
575	12	24358409
576	1	41723589
577	1	17575100
578	11	1743845
579	2	34248897
580	1	6501816
581	1	21447253
582	11	26246325
583	1	19065979
584	12	18888958
585	8	17777152
586	9	20124696
587	11	8508587
588	2	4096364
589	6	31236997
590	3	15678358
591	7	27548550
592	4	30628474
593	6	10630473
594	4	20627965
595	10	21757527
596	1	18974111
597	3	3796523
598	2	1992134
599	10	9340441
600	7	6464730
601	5	10094558
602	12	11644238
603	11	1615335
604	11	26838284
605	9	12299412
606	11	20573123
607	10	14951292
608	4	4305583
609	6	21353783
610	1	39153621
611	9	8306869
612	1	42819770
613	7	13888796
614	6	29694022
615	5	2037607
616	8	23039447
617	9	16532855
618	10	9887028
619	5	5338918
620	8	17417453
621	4	29504690
622	5	22362643
623	11	21758828
624	3	26049851
625	9	603571
626	7	832500
627	12	15456410
628	3	3557483
629	2	34586844
630	1	31222540
631	1	9593109
632	11	20906424
633	9	20816682
634	6	17656371
635	8	16758781
636	1	715876
637	11	8122709
638	10	14153788
639	5	20350197
640	12	16367028
641	4	27741312
642	10	7126116
643	9	8871161
644	10	19408899
645	6	23821004
646	2	1996033
647	10	5988158
648	8	2806511
649	3	25829123
650	12	3167804
651	12	10807015
652	4	8098343
653	12	15893634
654	7	829582
655	3	1799829
656	11	4906013
657	8	20983595
658	8	7796255
659	10	22215632
660	6	882084
661	12	24513747
662	9	19312989
663	1	15996696
664	11	1483030
665	3	19647620
666	7	10050824
667	6	30886546
668	1	24045970
669	8	9358270
670	6	11603974
671	4	33685552
672	1	14950199
673	8	28424452
674	2	13782632
675	2	9126044
676	1	31703972
677	1	40511210
678	4	966424
679	8	1147321
680	4	21498214
681	2	23051220
682	8	25955095
683	5	29804476
684	11	13904320
685	12	16728960
686	3	35207347
687	10	1209603
688	5	29829393
689	5	7157896
690	3	29437632
691	1	42404905
692	11	8122670
693	1	12717856
694	1	13602392
695	10	12165759
696	11	4489729
697	1	42123967
698	8	24611518
699	5	20557222
700	11	14205276
701	5	20882727
702	1	3169262
703	3	19697003
704	6	27095286
705	10	6784737
706	9	19780943
707	11	6970200
708	7	25412193
709	7	17377814
710	7	7892833
711	3	907065
712	7	29657760
713	11	6505893
714	9	1170620
715	10	14244267
716	1	13711017
717	2	7791174
718	12	3345921
719	1	3096053
720	10	19651308
721	2	33256216
722	6	112251
723	12	21138059
724	3	36413109
725	8	3458031
726	1	50138
727	4	23467798
728	7	11408502
729	6	18805306
730	2	10518047
731	10	21348600
732	2	28145107
733	12	25364112
734	4	23419573
735	11	24731689
736	1	1372576
737	4	35291326
738	4	8234582
739	5	9005774
740	8	28423958
741	4	12903815
742	11	27513563
743	3	36136951
744	4	17395113
745	12	16165504
746	7	10052441
747	11	19848469
748	1	14305444
749	6	30192356
750	1	16859389
751	8	28355213
752	12	20827017
753	3	223271
754	2	7012486
755	4	19587504
756	11	27211065
757	5	2783977
758	10	4234802
759	5	29183223
760	11	16574853
761	11	6503546
762	6	1545435
763	12	20889554
764	5	7092426
765	9	4333968
766	3	4128863
767	5	3666233
768	6	17008468
769	1	41071504
770	12	10964503
771	12	3437431
772	2	19760447
773	1	43188137
774	1	5105995
775	6	9808580
776	11	21240387
777	1	16054388
778	4	23424178
779	5	5937534
780	1	11353309
781	2	24508357
782	9	17974404
783	2	34555461
784	4	10817017
785	7	19964421
786	2	12756574
787	11	21773628
788	6	6973320
789	3	28916813
790	12	17990202
791	1	6819125
792	3	15931782
793	3	11540252
794	7	29249821
795	4	8184009
796	11	26333453
797	7	5773355
798	1	30168995
799	7	23216157
800	1	13311573
801	1	19537439
802	2	25302428
803	5	16464408
804	6	12032975
805	3	14090238
806	10	12248630
807	5	13394360
808	12	21517064
809	12	12121881
810	2	35919844
811	6	12088956
812	9	429741
813	9	21640005
814	7	21927800
815	8	13416404
816	1	27647002
817	8	13585587
818	5	5695157
819	3	451991
820	2	35369286
821	11	26098535
822	4	4368830
823	8	26613817
824	7	14356738
825	9	6299226
826	6	28227140
827	8	17778224
828	12	18558820
829	7	784465
830	7	10982146
831	2	35176997
832	6	24880272
833	7	29098463
834	11	8122314
835	7	13017899
836	7	588781
837	2	19435435
838	4	7911809
839	4	1601278
840	12	17817328
841	12	2601939
842	8	12890321
843	4	34547032
844	4	33035382
845	1	39477705
846	11	3612887
847	10	7000805
848	11	17948084
849	12	15942477
850	1	4874502
851	1	28632963
852	9	20888830
853	1	38308090
854	7	23495933
855	1	40476863
856	12	26068178
857	3	17130296
858	3	21287453
859	4	7108010
860	1	15312019
861	2	21869645
862	1	40738876
863	9	9470901
864	10	13652080
865	4	25849306
866	5	2033325
867	4	16613207
868	9	12966042
869	10	14220557
870	12	16560130
871	8	16587906
872	5	17975059
873	1	39036479
874	11	27801107
875	1	11873381
876	9	412246
877	1	32394020
878	4	13284696
879	11	16576211
880	4	3320974
881	1	28588040
882	4	23950593
883	8	12268479
884	10	12694232
885	5	9901391
886	1	20421940
887	4	21809172
888	5	24236642
889	3	33333803
890	3	36263867
891	7	29607082
892	3	3900806
893	4	4811382
894	11	24023706
895	2	23015414
896	3	36309013
897	11	27094705
898	5	19712413
899	9	22861313
900	4	33995588
901	6	22490151
902	1	11307285
903	4	31128007
904	4	14154454
905	7	27897585
906	2	24209739
907	4	26647719
908	4	1370044
909	8	16758856
910	10	1591742
911	2	3273011
912	6	27460199
913	12	15804652
914	7	7308551
915	5	13933783
916	8	27958241
917	3	1374173
918	12	16107838
919	12	12816849
920	12	22373594
921	8	83503
922	5	6769947
923	11	28312878
924	5	1686946
925	6	320175
926	3	26614846
927	1	31658613
928	1	13711016
929	12	21517110
930	4	26147741
931	12	13568175
932	1	11301915
933	2	9216830
934	11	22816428
935	2	9125610
936	8	21378252
937	1	14772677
938	1	6994102
939	4	20960609
940	4	20904180
941	10	14972603
942	7	29466436
943	12	20093134
944	2	21902888
945	2	23782671
946	8	9212506
947	2	2164796
948	2	20023309
949	12	20746744
950	3	5869596
951	6	30857720
952	8	25480885
953	5	4538555
954	2	35357376
955	9	17479674
956	11	17136662
957	7	26739898
958	7	21010762
959	6	24049629
960	9	16626533
961	11	15928681
962	2	28272672
963	2	35648652
964	2	33444252
965	4	17061617
966	8	28258730
967	4	18651885
968	10	8068324
969	12	17603196
970	4	4678890
971	3	15942949
972	10	2344643
973	4	19121225
974	4	19374985
975	1	8769167
976	8	6291431
977	4	17979840
978	9	324772
979	9	22936631
980	10	1031123
981	12	4422919
982	11	26427549
983	6	5738990
984	5	6185810
985	8	27476922
986	9	4281179
987	3	27320957
988	12	27411861
989	8	2343319
990	6	1236474
991	7	20603790
992	7	12521292
993	5	6239656
994	10	3634394
995	6	30403389
996	5	23585484
997	12	19742033
998	5	27453056
999	11	24023372
1000	5	4140170
1001	5	15024695
1002	2	24541331
1003	7	11208916
1004	9	5236048
1005	8	18743111
1006	12	4549104
1007	6	17458947
1008	9	7136282
1009	10	10269595
1010	2	22964193
1011	11	2667757
1012	2	24642395
1013	11	19889046
1014	11	4450079
1015	4	9596853
1016	1	1517690
1017	12	19073233
1018	10	20331327
1019	11	8643386
1020	10	1272800
1021	11	16505555
1022	7	24560112
1023	2	16639651
1024	2	35753220
1025	12	27275174
1026	4	10533326
1027	4	35266571
1028	12	3559801
1029	12	14343047
1030	9	22735299
1031	5	25639720
1032	1	3446332
1033	8	5744656
1034	9	14252449
1035	12	14916825
1036	12	16085271
1037	12	16670704
1038	11	23156766
1039	6	31151251
1040	12	2553920
1041	7	7971553
1042	4	2283466
1043	9	8728429
1044	3	4921830
1045	12	21008964
1046	3	33218315
1047	12	17125806
1048	4	31428820
1049	11	5668417
1050	6	22759296
1051	9	18312858
1052	8	17497472
1053	7	21182122
1054	6	8065242
1055	10	12383499
1056	8	1282290
1057	11	14597441
1058	11	2823622
1059	9	12796251
1060	3	5034624
1061	6	26599138
1062	9	8980775
1063	3	27425226
1064	11	23690728
1065	12	18758938
1066	1	29945349
1067	8	3431268
1068	9	5689754
1069	7	11703227
1070	8	2684263
1071	9	22893421
1072	12	15415822
1073	10	19607293
1074	11	4336542
1075	11	21812944
1076	10	20394018
1077	2	3034959
1078	3	36320409
1079	9	6877087
1080	2	25819557
1081	4	22378571
1082	12	2154966
1083	3	24134654
1084	12	24167517
1085	11	3618311
1086	2	23641267
1087	6	21551408
1088	4	33465286
1089	12	12358009
1090	9	17851604
1091	9	9719095
1092	11	3905372
1093	5	502231
1094	8	2289253
1095	8	6571029
1096	4	5727029
1097	6	4124434
1098	9	8736127
1099	9	6272009
1100	6	28884888
1101	1	40190282
1102	7	29325830
1103	8	23601149
1104	11	7257963
1105	2	13134724
1106	9	17682265
1107	12	5779363
1108	12	16988358
1109	7	24310949
1110	9	19310497
1111	5	17747496
1112	2	4101915
1113	10	14156222
1114	6	6595444
1115	9	4646033
1116	3	26549952
1117	9	2038413
1118	1	26319036
1119	3	27457514
1120	2	35474309
1121	1	1113772
1122	4	23907993
1123	3	9246041
1124	5	26460111
1125	12	10553039
1126	12	622155
1127	8	5762810
1128	7	27684163
1129	5	8364348
1130	11	22875840
1131	3	15604099
1132	8	5172123
1133	6	2612624
1134	6	4640526
1135	2	21656965
1136	11	27207850
1137	4	21027533
1138	5	17855781
1139	8	19406723
1140	4	35492772
1141	8	16662418
1142	12	24767262
1143	9	15174980
1144	1	22978092
1145	12	5690190
1146	2	1572789
1147	6	27212735
1148	7	1170121
1149	12	6549775
1150	3	25730559
1151	1	5355664
1152	11	224278
1153	1	1131335
1154	4	372534
1155	8	2807356
1156	7	23463264
1157	11	19337210
1158	2	13470360
1159	2	18808890
1160	9	10922071
1161	2	35074498
1162	5	5418775
1163	1	15311420
1164	7	366758
1165	12	25199001
1166	7	29485740
1167	8	25053294
1168	1	39504261
1169	3	33027009
1170	2	14805776
1171	3	4313697
1172	6	22655872
1173	4	35406744
1174	2	21549564
1175	12	5661701
1176	8	18908801
1177	11	27410383
1178	2	27677427
1179	7	21327914
1180	10	16498251
1181	12	10007254
1182	9	8816802
1183	1	42857797
1184	6	6712334
1185	6	8371111
1186	5	29183215
1187	9	9831849
1188	9	22829454
1189	2	10833383
1190	1	29345366
1191	2	23159083
1192	5	8119410
1193	9	22786883
1194	8	4146689
1195	12	5334903
1196	5	2054071
1197	11	14918436
1198	4	438735
1199	7	6458855
1200	4	33323255
1201	2	35318809
1202	6	7431197
1203	10	19610755
1204	5	1067639
1205	2	11849086
1206	2	17651701
1207	7	22143538
1208	6	9595515
1209	8	28206909
1210	10	8573931
1211	11	17986268
1212	6	1873130
1213	4	8287704
1214	3	1039832
1215	7	2763138
1216	12	9341724
1217	11	3335065
1218	8	27877124
1219	6	12279251
1220	3	3710520
1221	7	29105317
1222	12	20271215
1223	12	13719823
1224	1	23036253
1225	2	24207855
1226	6	28251626
1227	6	27793520
1228	5	583025
1229	4	20001263
1230	3	22858124
1231	4	6337053
1232	3	14862767
1233	1	17642367
1234	9	274935
1235	12	1694504
1236	7	22176912
1237	3	3717397
1238	6	10861143
1239	1	8419890
1240	10	20533799
1241	9	12798941
1242	12	11650237
1243	11	16569492
1244	1	7153470
1245	6	24657435
1246	6	6129938
1247	4	23437464
1248	8	24245926
1249	5	9917274
1250	7	27164009
1251	9	4293859
1252	11	25015496
1253	11	27851719
1254	4	18528041
1255	1	183648
1256	7	18737658
1257	7	21446481
1258	11	4448090
1259	9	21571148
1260	4	31834289
1261	9	6101644
1262	6	29696510
1263	10	2640651
1264	8	28226757
1265	2	29167141
1266	9	8799047
1267	9	13504094
1268	12	19261106
1269	3	11460023
1270	12	24857789
1271	11	7348093
1272	7	12499255
1273	2	22201226
1274	6	30789022
1275	6	14983348
1276	9	4334064
1277	10	22493425
1278	12	27313661
1279	12	16432913
1280	11	20811725
1281	5	29112126
1282	12	7425582
1283	12	19184922
1284	3	33601997
1285	7	18482040
1286	12	22192152
1287	3	15220188
1288	7	29642653
1289	11	26100284
1290	3	34351465
1291	8	16913728
1292	12	9885248
1293	6	30442974
1294	11	20055624
1295	12	27367994
1296	2	35892694
1297	11	3096820
1298	8	6254665
1299	3	1666655
1300	8	17271114
1301	1	5162223
1302	6	7247728
1303	1	7223445
1304	1	13616880
1305	1	17777942
1306	12	5871394
1307	11	5274817
1308	6	20408444
1309	11	3940873
1310	9	16094621
1311	12	20908616
1312	1	40618951
1313	3	18050189
1314	8	936824
1315	11	5224052
1316	1	31575102
1317	3	16509106
1318	11	28865880
1319	9	13509414
1320	8	18711766
1321	7	9555898
1322	11	25839673
1323	4	7797135
1324	6	5854756
1325	9	8682169
1326	5	29713577
1327	5	25726331
1328	1	11470687
1329	2	14300849
1330	9	18761341
1331	1	1114151
1332	6	3469837
1333	1	18404881
1334	12	54301
1335	11	9566482
1336	8	4827606
1337	1	25743290
1338	3	15572378
1339	11	4207816
1340	8	18069083
1341	1	5233735
1342	11	28480248
1343	7	25376215
1344	12	18331295
1345	11	6425794
1346	1	19331876
1347	1	24990984
1348	12	16707814
1349	5	29609065
1350	6	6911532
1351	4	6930183
1352	6	28920294
1353	2	10833031
1354	2	24504578
1355	12	15574517
1356	8	8246536
1357	3	35695930
1358	4	17035802
1359	6	1730359
1360	9	18569513
1361	1	43240526
1362	3	27456115
1363	11	14908204
1364	6	29983091
1365	11	19298093
1366	7	14441864
1367	11	5672813
1368	3	17365790
1369	1	23451529
1370	11	3444108
1371	12	13279969
1372	12	12299248
1373	4	23947178
1374	8	2006298
1375	12	11963116
1376	11	24024100
1377	7	3621379
1378	4	21808692
1379	4	31298795
1380	4	14331623
1381	6	2181617
1382	3	27592831
1383	6	3550581
1384	9	8307462
1385	1	23044961
1386	6	14984017
1387	4	31729023
1388	6	20322595
1389	9	5428856
1390	4	2482801
1391	12	6594288
1392	10	22152586
1393	11	17366101
1394	8	14031424
1395	6	30536718
1396	12	18166660
1397	5	14965392
1398	11	15774612
1399	12	26423568
1400	5	27032740
1401	10	7897461
1402	9	15204569
1403	7	7192048
1404	7	16818314
1405	2	4364800
1406	11	193689
1407	4	13138118
1408	6	21343734
1409	11	22194482
1410	5	12593186
1411	6	6196948
1412	4	21345899
1413	3	27426293
1414	10	23090089
1415	3	21680984
1416	2	22077017
1417	5	1689800
1418	1	16255002
1419	3	24886583
1420	11	27514769
1421	7	6508765
1422	11	4089143
1423	10	8052006
1424	9	5052794
1425	6	20352319
1426	3	764201
1427	8	12399693
1428	6	25720852
1429	6	30943251
1430	7	537674
1431	12	12173423
1432	3	24464902
1433	11	4624917
1434	2	4056313
1435	4	31862740
1436	8	1631406
1437	11	5078275
1438	9	13521096
1439	11	2489504
1440	9	279850
1441	6	27560832
1442	12	3266066
1443	12	23786442
1444	2	11849122
1445	12	18658332
1446	4	22325499
1447	11	27381958
1448	2	681478
1449	5	2326804
1450	7	28995685
1451	12	2112041
1452	5	2525695
1453	1	37698472
1454	4	4350459
1455	11	11313184
1456	4	10912632
1457	2	23778861
1458	3	15084319
1459	5	29053005
1460	6	195560
1461	3	17879523
1462	11	12894769
1463	4	14570433
1464	4	10499632
1465	5	9810194
1466	7	10011924
1467	1	3385222
1468	3	29561558
1469	4	17543744
1470	2	32564784
1471	3	18863749
1472	11	780062
1473	2	33028738
1474	4	8206279
1475	8	5902692
1476	1	19388504
1477	9	15662771
1478	11	28016732
1479	4	26205176
1480	12	26206069
1481	11	21455775
1482	7	15831050
1483	1	19128427
1484	3	8643229
1485	2	24259115
1486	11	26105036
1487	4	9649033
1488	1	38605963
1489	4	11810569
1490	10	16495185
1491	3	10003663
1492	8	16834658
1493	1	5657595
1494	2	34492097
1495	5	4554287
1496	11	20815618
1497	7	1295150
1498	7	4282804
1499	4	25092777
1500	4	34968887
1501	10	12166364
1502	9	10540987
1503	1	21447275
1504	7	27785762
1505	4	3250454
1506	1	15660945
1507	1	18113281
1508	4	1806079
1509	3	13642580
1510	4	11302539
1511	4	7918347
1512	4	350867
1513	12	20105303
1514	9	6266004
1515	5	1053782
1516	2	24248297
1517	4	11464110
1518	11	28908505
1519	8	28111475
1520	7	8764482
1521	8	5952321
1522	4	1603002
1523	11	24030430
1524	11	25418654
1525	10	8043728
1526	4	30139406
1527	1	29207724
1528	7	1506065
1529	12	19389850
1530	11	28689597
1531	12	14880734
1532	6	15229880
1533	8	4041627
1534	6	29725505
1535	9	4237482
1536	3	2027153
1537	1	39026329
1538	2	24510020
1539	4	30254011
1540	4	23538602
1541	5	1703425
1542	11	7752484
1543	9	21411157
1544	4	34915691
1545	9	254712
1546	11	4205771
1547	8	28371457
1548	9	20645941
1549	2	25873694
1550	4	16745956
1551	9	4919275
1552	1	6703618
1553	2	24653838
1554	1	9486154
1555	10	13816312
1556	6	19553678
1557	1	1101825
1558	5	29510892
1559	6	1886648
1560	4	10036334
1561	1	41514207
1562	2	19859069
1563	2	18907136
1564	8	690740
1565	5	9383828
1566	6	12465863
1567	12	7347672
1568	8	12310910
1569	8	7177293
1570	12	27446320
1571	7	6455011
1572	5	5357669
1573	8	19575281
1574	7	16175732
1575	11	17492069
1576	5	28141968
1577	11	560346
1578	1	5611324
1579	6	127194
1580	11	22933132
1581	8	28415458
1582	11	26590011
1583	12	16336225
1584	6	2378979
1585	3	35297389
1586	5	438079
1587	12	11160764
1588	8	3568427
1589	5	25234193
1590	2	914581
1591	5	17493595
1592	3	30585127
1593	1	1517723
1594	4	2868312
1595	1	19898876
1596	2	8724189
1597	8	22006242
1598	6	5830527
1599	10	3606627
1600	12	22380230
1601	11	9876137
1602	2	5206843
1603	12	2113366
1604	2	34037681
1605	4	20706133
1606	12	27368497
1607	8	8821270
1608	5	29244771
1609	10	14756261
1610	4	21023361
1611	4	32500818
1612	10	23023087
1613	9	22078459
1614	2	25533761
1615	3	21872533
1616	6	25128780
1617	8	16875917
1618	9	16576614
1619	5	29709620
1620	7	6470296
1621	8	18600477
1622	1	7608651
1623	2	24249541
1624	3	13313786
1625	4	35460687
1626	7	17517848
1627	4	14052244
1628	10	251013
1629	4	15993921
1630	11	24753827
1631	1	22360188
1632	9	6289863
1633	3	18854030
1634	5	15424631
1635	5	17183859
1636	1	29971231
1637	8	5471518
1638	2	21533591
1639	8	16757077
1640	4	12931407
1641	1	21887249
1642	1	43254222
1643	11	14192750
1644	2	19656808
1645	3	22321223
1646	4	4916246
1647	3	27562914
1648	1	23312159
1649	1	42564272
1650	4	14207724
1651	9	9831433
1652	7	14470101
1653	12	5530990
1654	1	22904699
1655	11	25614213
1656	6	3024356
1657	11	28312481
1658	6	16348605
1659	1	6917563
1660	1	14491263
1661	11	5649876
1662	9	13676252
1663	12	2788060
1664	4	31852905
1665	3	34068554
1666	3	10310859
1667	1	11571036
1668	5	25494605
1669	8	14612786
1670	2	19402985
1671	12	11827535
1672	1	6126957
1673	6	31173994
1674	9	18092409
1675	8	16641433
1676	4	16204919
1677	6	9160679
1678	1	9002917
1679	12	10859513
1680	11	1139748
1681	12	7061137
1682	10	4384219
1683	2	29701417
1684	7	26989680
1685	8	28404437
1686	1	11118104
1687	6	1156468
1688	5	28707786
1689	4	6325101
1690	10	16317006
1691	11	27134131
1692	10	1106026
1693	3	16631401
1694	1	43040607
1695	1	19017902
1696	11	137462
1697	11	22422908
1698	4	23979998
1699	10	18014287
1700	8	17111129
1701	5	14558799
1702	12	16069161
1703	7	21639712
1704	11	23112545
1705	11	17443815
1706	3	35755679
1707	3	19998581
1708	2	19317061
1709	9	6362485
1710	1	21614724
1711	3	10099320
1712	1	1861139
1713	4	31477688
1714	5	15199987
1715	4	2321884
1716	9	9185158
1717	1	4903792
1718	5	14713667
1719	9	8102277
1720	3	12443412
1721	4	13796361
1722	1	34230502
1723	1	2368980
1724	1	16903046
1725	8	23184680
1726	7	20401765
1727	11	2243855
1728	5	17630067
1729	12	8885537
1730	1	7248765
1731	7	15181884
1732	8	25046062
1733	1	14151627
1734	7	5800664
1735	2	15418284
1736	2	20584846
1737	11	20234268
1738	10	8068752
1739	11	22816444
1740	1	39910625
1741	11	5224278
1742	3	3126239
1743	2	77785
1744	8	16802398
1745	8	19961388
1746	5	26710884
1747	9	8109058
1748	8	5511933
1749	11	19634376
1750	3	3325889
1751	6	6319310
1752	4	21389235
1753	5	20063408
1754	9	22486292
1755	4	26663573
1756	4	31053240
1757	3	30668502
1758	4	5925581
1759	1	15371122
1760	9	20289378
1761	11	1344943
1762	1	10154718
1763	1	7828089
1764	5	25155291
1765	10	17554609
1766	3	26611471
1767	2	28506347
1768	5	7620776
1769	4	27326362
1770	7	21698812
1771	9	4131882
1772	12	22059433
1773	4	2344370
1774	8	21733339
1775	12	6733540
1776	11	28198363
1777	7	3542460
1778	8	9930972
1779	1	21448496
1780	9	6785703
1781	4	2506625
1782	1	7492557
1783	4	432658
1784	6	6086115
1785	2	27146887
1786	5	12133539
1787	7	4498934
1788	10	1495290
1789	8	6488490
1790	8	4962985
1791	2	4006167
1792	5	29900789
1793	12	21316362
1794	1	21969949
1795	9	7176379
1796	7	19952483
1797	2	12126027
1798	9	9178197
1799	12	6764728
1800	9	22597787
1801	6	7718568
1802	4	5829652
1803	6	24256213
1804	6	5107369
1805	7	16824314
1806	6	6626288
1807	12	11827536
1808	2	2307564
1809	5	5216981
1810	10	9698592
1811	1	16255045
1812	9	7578562
1813	7	20318412
1814	1	37635958
1815	2	20104603
1816	11	22580254
1817	11	6054528
1818	4	3515040
1819	8	15350545
1820	2	11635454
1821	6	31198903
1822	10	12840715
1823	12	19737461
1824	6	21760878
1825	4	15217672
1826	8	16607343
1827	9	11409002
1828	9	6479434
1829	7	18488251
1830	8	23391107
1831	6	11416897
1832	1	17515001
1833	2	22595699
1834	8	4547580
1835	6	1684886
1836	4	15485354
1837	3	23367971
1838	9	11319923
1839	2	24661648
1840	12	15382008
1841	5	1558925
1842	12	22233687
1843	12	20060481
1844	11	20893791
1845	11	6432868
1846	4	33706255
1847	5	19710719
1848	1	43235973
1849	6	11408342
1850	5	5337029
1851	6	30506095
1852	1	32868560
1853	1	19511832
1854	1	36081960
1855	11	23963572
1856	2	14235716
1857	2	35194615
1858	4	4031305
1859	12	22380400
1860	7	17471759
1861	1	32375824
1862	6	13190843
1863	8	3479338
1864	6	24847309
1865	1	21966270
1866	2	23424159
1867	8	25743191
1868	1	2134479
1869	12	5334355
1870	8	845059
1871	8	9149063
1872	2	3467582
1873	9	1387955
1874	1	21307230
1875	6	30382366
1876	8	4118642
1877	4	29283597
1878	8	26142334
1879	5	13868593
1880	9	4009624
1881	1	7765300
1882	3	4085791
1883	8	8870094
1884	10	22936452
1885	7	3708392
1886	3	24168757
1887	3	23681653
1888	2	10608969
1889	7	11951577
1890	4	765480
1891	5	24106894
1892	12	2488879
1893	4	10540710
1894	8	3000010
1895	5	3556220
1896	9	43268
1897	7	3971721
1898	2	23843836
1899	12	27417169
1900	5	3041257
1901	10	17810894
1902	3	465257
1903	1	2584941
1904	6	26752313
1905	10	20578467
1906	8	16095857
1907	10	4560938
1908	6	1704743
1909	4	16682250
1910	1	11518459
1911	3	2268453
1912	6	18305392
1913	8	24930443
1914	4	10253102
1915	1	2416425
1916	8	21622174
1917	2	24766145
1918	10	7897915
1919	8	24449992
1920	10	2978981
1921	4	35426055
1922	7	7063988
1923	4	16690061
1924	1	948760
1925	1	9792282
1926	3	20866012
1927	4	15322250
1928	12	17714364
1929	4	1274471
1930	2	35394931
1931	12	25408425
1932	11	7821041
1933	9	6799797
1934	3	12346890
1935	9	12220592
1936	12	22048806
1937	5	8717022
1938	1	37685259
1939	5	2043696
1940	2	35443679
1941	4	12927454
1942	11	28276985
1943	10	14244637
1944	12	23273807
1945	10	5141775
1946	4	25849307
1947	10	2946276
1948	7	16844647
1949	12	22234613
1950	2	21815567
1951	5	23339191
1952	9	15870550
1953	2	24752789
1954	8	2603634
1955	10	17442555
1956	9	11754911
1957	10	11218291
1958	4	5214617
1959	9	9546885
1960	2	16423868
1961	8	19924267
1962	11	19240083
1963	6	18484731
1964	7	3228258
1965	11	25785814
1966	3	16853425
1967	11	10425053
1968	6	10121993
1969	11	24029128
1970	6	29086301
1971	11	18027980
1972	5	29078890
1973	4	4541442
1974	8	16805127
1975	7	16827614
1976	9	13504484
1977	11	17464875
1978	9	8235574
1979	6	18978177
1980	8	20602044
1981	5	27579961
1982	10	5654186
1983	7	21574001
1984	2	17384384
1985	8	20518974
1986	12	25212673
1987	7	6246589
1988	11	16861132
1989	7	28047637
1990	8	21116549
1991	4	14938713
1992	10	2342638
1993	6	31185699
1994	4	35263437
1995	8	1330927
1996	6	30178891
1997	6	24594004
1998	1	5010416
[truncated: 5,203 more rows]

## Sheet: fscore_class
Importance	CHROM	POS
0	4	1634856
1	12	21517064
2	2	28326097
3	10	3562752
4	8	12565608
5	11	24303446
6	2	35858267
7	11	4450079
8	4	1738612
9	2	21533591
10	11	4453151
11	11	25393846
12	6	9156297
13	1	34578272
14	1	11307285
15	11	6682590
16	3	26549952
17	7	20011181
18	8	2343319
19	11	27841352
20	8	24872699
21	5	25639720
22	4	26655175
23	10	23123246
24	12	21517110
25	1	33311109
26	3	36263867
27	11	28198363
28	7	8764482
29	6	10633384
30	11	27146391
31	2	24931268
32	3	34842095
33	8	2806511
34	11	2534073
35	4	30541897
36	3	15084319
37	4	30628474
38	8	3223385
39	3	15942949
40	10	12776477
41	5	2636669
42	6	11135332
43	11	28642381
44	6	4211647
45	8	2424179
46	7	21194236
47	7	13015191
48	11	24024100
49	11	12597204
50	7	19184841
51	7	1840415
52	11	5974350
53	2	24600938
54	11	28844596
55	2	19952070
56	9	11476434
57	2	14212385
58	11	23141956
59	11	24023706
60	5	27513880
61	6	21447477
62	7	23604431
63	11	3193064
64	4	8899419
65	9	12798941
66	8	6291431
67	5	2563948
68	10	5988158
69	3	3233632
70	5	28775017
71	9	20124694
72	5	15221398
73	3	12910275
74	11	18541716
75	9	10537006
76	2	3273011
77	11	140283
78	9	10644032
79	7	5325078
80	6	4807049
81	9	339620
82	6	23785360
83	1	9907538
84	1	37137309
85	6	17008468
86	1	24469650
87	5	10217473
88	4	35224574
89	9	20124696
90	2	34817423
91	12	24513747
92	3	10980509
93	12	16165504
94	11	5957753
95	10	5133322
96	10	733777
97	6	7131666
98	5	14660191
99	8	16803239
100	9	22932040
101	2	27322852
102	3	25829123
103	2	24510020
104	3	22886499
105	4	31729023
106	2	22091085
107	9	10566585
108	11	5123177
109	6	9050413
110	5	2095582
111	11	26880
112	6	3988634
113	2	24209739
114	1	41615642
115	4	6707172
116	7	19429978
117	2	16673416
118	11	1884500
119	9	22859234
120	10	3656414
121	4	17531570
122	8	83503
123	11	28976021
124	2	22743449
125	9	10545570
126	11	7499397
127	3	12583931
128	11	7575267
129	11	17140324
130	1	36902531
131	4	1299221
132	1	22978092
133	7	22143538
134	11	8210798
135	6	12184086
136	3	11671086
137	6	24049629
138	1	37635958
139	12	16432913
140	10	23000354
141	5	18599265
142	10	1547277
143	7	26516139
144	4	4278367
145	1	28144246
146	3	14233486
147	9	12727067
148	12	24021509
149	5	15504416
150	2	20003183
151	7	3855509
152	4	10208284
153	2	24480356
154	2	34630967
155	4	20710184
156	6	18305392
157	6	17084295
158	7	29607082
159	9	8356532
160	6	30797874
161	8	1631406
162	2	1509986
163	4	17979840
164	1	16903046
165	12	18601578
166	12	16707814
167	6	6424074
168	1	3544461
169	3	35809832
170	8	3479338
171	3	14519831
172	5	2322152
173	10	12694232
174	7	4001232
175	11	7842444
176	7	8626364
177	5	5382259
178	5	28789227
179	5	2421121
180	3	35772339
181	6	27985055
182	10	1031123
183	8	4878147
184	2	24507417
185	2	17009905
186	11	26246325
187	6	2846731
188	6	21353783
189	5	10287595
190	1	34926930
191	5	23611087
192	2	4416058
193	12	4422919
194	7	29657760
195	1	12353497
196	12	22234613
197	6	23335862
198	6	26935791
199	9	11573548
200	8	845059
201	11	7348093
202	11	12894725
203	8	3100364
204	11	26820289
205	11	19889046
206	8	17355223
207	7	21698812
208	2	27146887
209	2	2779738
210	8	26426032
211	8	7729125
212	5	5338918
213	6	8014402
214	12	2261029
215	11	27046585
216	7	24733554
217	11	21474724
218	12	19406585
219	1	40289505
220	10	17554609
221	2	24033673
222	2	3539368
223	5	25234193
224	6	9473297
225	6	18978177
226	11	11336021
227	5	6916
228	9	6787245
229	11	24854729
230	12	3097797
231	2	31945407
232	6	23455027
233	6	2991606
234	4	16330144
235	1	13188859
236	1	40587770
237	11	24449530
238	8	15022905
239	8	3000010
240	11	17961672
241	5	1249368
242	12	3414130
243	6	6998359
244	6	23821004
245	12	3437431
246	11	4448090
247	9	8025551
248	2	34476037
249	9	8728429
250	5	29074294
251	2	9963082
252	11	24184306
253	4	34725158
254	4	34948333
255	6	30518061
256	8	27476922
257	9	18057440
258	2	5206843
259	6	11603974
260	4	14330866
261	7	7888866
262	2	32790417
263	9	7979966
264	4	12903815
265	4	22721964
266	4	14791201
267	6	4342882
268	3	25506855
269	2	33634790
270	12	20271253
271	11	23919166
272	1	20002846
273	2	9214016
274	3	10078070
275	9	21555502
276	1	29345366
277	4	4024175
278	8	6151216
279	1	16255045
280	4	30555648
281	6	2807447
282	6	2544396
283	5	14763333
284	7	23495891
285	3	11141920
286	2	19435435
287	12	26867346
288	6	16448521
289	12	21008964
290	12	3559801
291	9	13928691
292	10	11743873
293	4	32743649
294	9	11600478
295	7	22694667
296	6	30982395
297	6	12383749
298	8	16095857
299	1	20804455
300	2	10394894
301	1	43230342
302	3	1042844
303	10	9971759
304	11	5224052
305	2	24218872
306	1	1268264
307	8	22942994
308	10	14676613
309	9	17954681
310	1	43235973
311	11	23942200
312	4	16334790
313	4	35426055
314	10	18734919
315	1	41320460
316	10	7897461
317	6	26211879
318	8	6146674
319	4	30139406
320	9	11319923
321	3	28738753
322	5	7207670
323	12	11827536
324	7	16179372
325	4	21498214
326	9	22893421
327	1	2425302
328	1	1943617
329	7	1149722
330	7	747941
331	7	26194548
332	9	43268
333	5	6900172
334	4	16882708
335	12	7049540
336	8	690740
337	7	21327914
338	1	15653097
339	9	17759353
340	12	13397429
341	10	3923924
342	9	22809683
343	7	18404105
344	7	4035189
345	4	3995234
346	12	13166635
347	6	1092131
348	6	9048169
349	11	27702579
350	2	23951974
351	12	15674935
352	6	25527865
353	6	12272024
354	9	12299412
355	8	12627860
356	12	5779363
357	6	19808595
358	7	21574905
359	5	5645416
360	12	7303745
361	1	15613854
362	4	12880493
363	8	885656
364	5	7092426
365	12	8188091
366	6	28511956
367	5	2015468
368	7	13132797
369	12	3723153
370	7	20601510
371	10	18897924
372	4	18434673
373	1	13410699
374	1	2763810
375	2	24464057
376	10	11012173
377	10	10924838
378	6	14725996
379	5	7720922
380	1	35030760
381	12	17458645
382	2	19173921
383	5	28411821
384	8	13416404
385	4	30993686
386	1	26581900
387	1	24720476
388	8	4585042
389	3	12733505
390	11	20481564
391	6	11655346
392	2	24509629
393	4	14331623
394	4	1672089
395	11	11620005
396	5	16080861
397	3	3873673
398	1	13711017
399	10	3193134
400	9	4334064
401	1	43244177
402	4	16765471
403	8	23473681
404	1	39145580
405	7	19611886
406	4	34533526
407	9	7766579
408	12	4102399
409	6	18754278
410	9	694385
411	4	13542787
412	10	6784737
413	9	270378
414	11	18264226
415	8	20446909
416	7	27897585
417	6	8868802
418	6	9423837
419	2	1572789
420	1	40807499
421	10	10883115
422	2	23512532
423	2	25556690
424	2	6376335
425	9	6516941
426	4	7829523
427	2	10833166
428	11	7549487
429	8	23282526
430	12	11649600
431	2	23029078
432	6	10630473
433	1	11615231
434	11	10298957
435	10	13535995
436	10	12386558
437	4	702051
438	4	17555296
439	8	23550742
440	4	23419573
441	11	27455369
442	12	24922344
443	7	22337470
444	2	6339803
445	2	23068091
446	4	576145
447	5	6239656
448	6	26546441
449	2	174799
450	4	8287704
451	11	9277903
452	1	3815035
453	9	8102277
454	5	3613561
455	6	10632947
456	4	29110314
457	11	10735118
458	12	14343047
459	11	27174764
460	4	19374985
461	1	13311573
462	10	18043554
463	7	3792425
464	10	4745306
465	5	21338480
466	12	11914994
467	6	1971698
468	5	22896476
469	12	1002786
470	1	949710
471	9	8235574
472	9	9830844
473	1	27644232
474	5	29510892
475	4	22578663
476	3	28215360
477	2	21516355
478	9	11334496
479	11	19518224
480	5	29609065
481	4	8206259
482	5	8432802
483	10	20920980
484	11	27094705
485	1	38549260
486	12	7192786
487	8	4344349
488	12	2410959
489	11	1156513
490	10	15016343
491	8	4059509
492	1	15950982
493	2	29518873
494	2	24248297
495	12	12556620
496	5	916442
497	12	25960129
498	6	11557454
499	10	19583274
500	4	16678890
501	11	637633
502	12	3664318
503	2	3520127
504	3	31863002
505	9	9462565
506	3	24976398
507	8	20139378
508	10	17845078
509	12	26742692
510	5	12628360
511	1	19388504
512	3	20048616
513	8	1019623
514	1	3096053
515	10	14244637
516	2	24387459
517	4	753851
518	11	28018681
519	8	20602044
520	3	20267392
521	3	34840810
522	11	28940694
523	1	12106706
524	1	9002917
525	2	24034992
526	1	4899762
527	4	5323057
528	1	15381754
529	7	26727882
530	9	22300594
531	9	22016963
532	12	11160764
533	3	23681653
534	4	3320584
535	10	2088881
536	1	21803446
537	11	7413215
538	2	10518047
539	3	705638
540	11	27646158
541	6	5083265
542	11	27801107
543	11	19337210
544	7	28109766
545	9	18110442
546	10	1591742
547	8	23450494
548	2	14212427
549	11	11286618
550	2	8139530
551	12	19373984
552	12	3266066
553	10	17383997
554	4	27930399
555	12	26672251
556	4	9596853
557	8	21229171
558	2	24374158
559	2	415675
560	9	8924996
561	8	22453153
562	2	22570416
563	4	32500818
564	11	20456414
565	6	7788498
566	9	7310929
567	11	7925801
568	1	6333959
569	2	21005910
570	9	4131882
571	8	26769600
572	4	4368830
573	1	7314948
574	2	35624035
575	1	4438410
576	12	18169244
577	2	9347163
578	10	4938915
579	8	28282977
580	2	10028296
581	4	34358866
582	1	19569975
583	12	7361892
584	11	28689597
585	5	3020654
586	12	2926408
587	12	16729917
588	6	26332729
589	9	8716776
590	4	31237304
591	1	39550365
592	10	11799159
593	5	26460602
594	4	372534
595	10	13893567
596	2	22504722
597	10	22208869
598	9	18789086
599	4	31244677
600	5	993905
601	3	13948989
602	1	17286161
603	8	20082934
604	7	537674
605	10	7176787
606	8	2745456
607	7	19886781
608	8	840712
609	10	17292570
610	5	17183859
611	7	17451735
612	8	5952321
613	4	31939563
614	6	966098
615	12	16860778
616	2	14545364
617	11	19808465
618	4	13133365
619	4	7175740
620	4	2321884
621	1	19135077
622	10	19183614
623	10	11510723
624	3	24636732
625	4	2908359
626	11	28436542
627	10	16196973
628	12	18601563
629	3	19647620
630	3	4085791
631	8	17970303
632	1	17289125
633	4	10933578
634	1	10941845
635	2	5937238
636	11	23450622
637	2	14759796
638	5	10791781
639	9	4646033
640	12	22570796
641	6	31236997
642	7	22368136
643	9	21160123
644	3	6644913
645	2	3553008
646	5	20682046
647	3	3624475
648	8	28415795
649	8	25382720
650	1	27149661
651	11	18622549
652	2	18156794
653	12	18601909
654	10	9882456
655	3	1039832
656	12	3066511
657	4	3066529
658	5	19886870
659	9	10540987
660	6	31198903
661	3	9185269
662	1	5466225
663	11	18329151
664	2	24662472
665	7	5800664
666	5	4475387
667	6	16908381
668	8	25046062
669	5	5399726
670	4	25099813
671	11	25828919
672	5	7275040
673	6	18244107
674	6	16580680
675	4	26147741
676	11	4445629
677	12	17714364
678	1	21810069
679	12	22192152
680	8	17220708
681	2	24249532
682	8	1743770
683	9	11742980
684	8	3465968
685	3	4479411
686	1	8441977
687	5	9005774
688	1	19771458
689	1	9514347
690	11	20811725
691	11	22851259
692	4	20488173
693	2	23782671
694	1	6347708
695	10	22380847
696	2	4006167
697	9	21974589
698	1	27079447
699	8	18941874
700	6	16036960
701	6	9142476
702	1	5805820
703	8	24611518
704	12	3918270
705	12	17450138
706	10	15253242
707	9	67132
708	4	28980942
709	2	27350454
710	12	12816849
711	4	1578701
712	11	3673851
713	4	31474958
714	2	35724439
715	1	41131880
716	2	338183
717	9	16623807
718	10	19873408
719	2	34492097
720	6	27754981
721	2	19739047
722	3	26049851
723	11	17366101
724	3	1256030
725	4	35383680
726	4	1891684
727	8	12040070
728	6	24741054
729	8	13068144
730	7	28047637
731	7	9529784
732	7	26739898
733	12	15893634
734	11	23439830
735	4	18975813
736	8	4585041
737	11	27381958
738	6	20605151
739	9	18117870
740	11	26242433
741	12	622155
742	4	5925581
743	3	17092002
744	2	20775805
745	4	26924652
746	7	17471759
747	10	10269595
748	7	27681706
749	8	3478120
750	8	18069083
751	5	4719566
752	2	4736464
753	2	914581
754	8	13419023
755	9	15969375
756	3	36225828
757	5	29903735
758	4	310595
759	6	9808580
760	2	19079360
761	10	2879806
762	12	6594288
763	1	1320531
764	7	29105317
765	4	20617275
766	6	31032461
767	6	17569984
768	1	3382811
769	9	17283553
770	1	42903387
771	8	8177864
772	5	18522451
773	3	326930
774	10	12840153
775	7	26077838
776	3	17121034
777	9	160387
778	2	35700707
779	1	24175415
780	9	11092252
781	6	12183875
782	1	27454367
783	12	6607425
784	1	17038170
785	11	274193
786	8	1316994
787	7	2860496
788	7	24700645
789	12	879181
790	11	24032653
791	12	22124856
792	2	31389080
793	4	21345899
794	7	4067244
795	4	4004434
796	6	16900132
797	1	15311420
798	6	4409721
799	12	20889554
800	12	8430318
801	2	25422129
802	11	502165
803	5	15424631
804	12	1360755
805	7	27935394
806	5	8005551
807	8	3890701
808	2	6339809
809	8	2563436
810	10	4081432
811	5	27229139
812	7	6464730
813	3	34281622
814	11	16645693
815	9	21306888
816	8	17788358
817	4	7916820
818	5	19811970
819	4	8824190
820	3	1732638
821	8	16758856
822	11	27978830
823	12	20104989
824	1	17642367
825	12	4622684
826	6	973971
827	1	5162717
828	6	30178891
829	7	3391436
830	3	14884280
831	11	3606840
832	6	25908640
833	12	20746549
834	5	6802686
835	12	16336225
836	9	22829454
837	4	20904180
838	11	15986047
839	2	23424875
840	1	17777942
841	5	21785862
842	12	9906469
843	7	829582
844	12	696502
845	6	5235412
846	4	3772918
847	3	34738435
848	2	35394931
849	4	31417885
850	12	19507073
851	4	10817017
852	1	1370668
853	2	23424830
854	2	24578841
855	5	1558925
856	4	758059
857	1	9510091
858	11	19310073
859	7	2816418
860	6	22406409
861	1	2119423
862	11	5773808
863	11	25206222
864	4	1370044
865	6	22627735
866	10	1547190
867	4	20960609
868	4	16810842
869	7	13537863
870	4	19121225
871	11	23715113
872	12	9285136
873	9	4018970
874	2	22947672
875	3	21376188
876	4	765480
877	10	22037281
878	5	16864646
879	7	6508765
880	1	15256038
881	4	5727029
882	10	14972603
883	7	12521292
884	10	23090089
885	7	29655315
886	4	21809172
887	1	3520326
888	11	24546819
889	12	15106968
890	11	27111939
891	11	4321457
892	12	7425582
893	10	10196911
894	6	28244286
895	6	12720197
896	12	2696580
897	1	1861139
898	9	6479434
899	10	3924635
900	7	15256266
901	2	33804076
902	11	21758828
903	7	11588474
904	6	1730359
905	3	15693748
906	5	6949371
907	4	31477688
908	12	2346715
909	6	29428707
910	6	23602988
911	10	22761385
912	10	2972935
913	4	31128007
914	2	25017970
915	1	19017902
916	9	14740419
917	8	6479663
918	5	26584818
919	10	11911353
920	2	19998509
921	6	28512021
922	4	2283466
923	2	34694814
924	10	13346274
925	2	11965796
926	5	13815617
927	2	24259115
928	10	12848527
929	11	13135391
930	3	11424646
931	4	6717481
932	6	10674113
933	4	23430666
934	6	974117
935	4	6770197
936	12	20060481
937	10	11847434
938	6	20398073
939	4	33385057
940	10	1808037
941	11	12965974
942	8	2318250
943	5	4899694
944	8	5153348
945	11	9520862
946	1	32447919
947	1	10645078
948	6	18894499
949	9	21554121
950	6	143744
951	4	35291326
952	12	7061137
953	12	20093134
954	11	7257963
955	8	20879933
956	10	22493425
957	8	27770915
958	4	10870793
959	2	6408456
960	11	1668796
961	12	27530374
962	2	24249541
963	2	14300849
964	8	4118642
965	2	35526600
966	11	6584885
967	5	6886187
968	8	3328185
969	10	1518645
970	11	27824700
971	6	21551408
972	1	9611466
973	4	11692794
974	3	22842571
975	2	17966659
976	12	13796012
977	6	11175639
978	11	4477221
979	2	21004057
980	1	6725036
981	8	8527330
982	2	26356777
983	2	14314217
984	3	27592831
985	6	19553678
986	2	14462431
987	3	11320981
988	11	23941200
989	11	2900990
990	10	19861306
991	11	20007186
992	9	22936631
993	4	34968887
994	3	19280700
995	7	3708392
996	8	14919850
997	5	17077933
998	3	6401432
999	4	10001874
1000	5	23235765
1001	8	12584851
1002	6	29089237
1003	6	10190797
1004	10	2342638
1005	6	3973431
1006	7	25318023
1007	11	25678768
1008	3	19949489
1009	12	27242472
1010	3	1029963
1011	11	22816428
1012	12	13684976
1013	8	28423958
1014	6	10322125
1015	10	9340441
1016	5	7873936
1017	9	9185158
1018	3	34060320
1019	9	8799047
1020	6	10540720
1021	3	11540252
1022	6	5781648
1023	2	5554518
1024	2	34844962
1025	6	6595444
1026	3	259156
1027	7	6455011
1028	12	22870001
1029	2	21549564
1030	7	9692343
1031	6	23617768
1032	10	3916550
1033	6	15229880
1034	6	965632
1035	12	19758895
1036	8	6571029
1037	12	27126537
1038	8	8821968
1039	9	19312989
1040	9	6313617
1041	6	548805
1042	6	14459727
1043	1	25610123
1044	8	16875917
1045	3	2609274
1046	7	9832374
1047	1	11331860
1048	6	15213949
1049	7	18471381
1050	1	17515001
1051	4	6946639
1052	3	36413109
1053	10	14289289
1054	4	20159335
1055	9	12060141
1056	10	21415401
1057	8	1398291
1058	5	349326
1059	2	18115549
1060	5	1438767
1061	11	2489504
1062	11	733976
1063	8	7733277
1064	6	31054633
1065	10	23150617
1066	7	14937636
1067	1	39910625
1068	4	6030182
1069	3	5869596
1070	6	6075376
1071	10	5184860
1072	6	18280641
1073	7	25912174
1074	3	14130696
1075	11	28824637
1076	4	29841436
1077	12	6479187
1078	1	15660971
1079	2	33674492
1080	10	1106026
1081	11	17136662
1082	8	21622174
1083	4	8184009
1084	9	8622010
1085	10	3751255
1086	8	21116549
1087	10	16570839
1088	2	17651701
1089	3	4441485
1090	11	7419754
1091	6	31236551
1092	1	39867818
1093	1	38704255
1094	10	9104947
1095	12	26328478
1096	8	25236290
1097	2	33672292
1098	4	2513720
1099	4	7734895
1100	1	10698452
1101	1	15183182
1102	11	1603100
1103	1	41514207
1104	7	16163058
1105	2	1493230
1106	6	9187323
1107	10	19183225
1108	9	21986988
1109	2	28785234
1110	5	14790475
1111	2	18808890
1112	2	32973799
1113	9	17163913
1114	1	5162223
1115	12	12774120
1116	5	29823907
1117	10	4530017
1118	12	19909106
1119	1	24082721
1120	3	18853398
1121	10	6489049
1122	1	7060306
1123	6	118989
1124	11	1116859
1125	4	5829652
1126	8	8190489
1127	3	19096905
1128	10	17367651
1129	5	29169236
1130	1	38169889
1131	11	16028221
1132	12	27368497
1133	6	1898328
1134	7	7892833
1135	2	23208182
1136	10	9422264
1137	6	14713040
1138	11	14908204
1139	8	7527891
1140	5	28662595
1141	6	3336079
1142	12	9573319
1143	9	11754911
1144	11	11165817
1145	8	2263992
1146	7	5773355
1147	5	5478672
1148	11	20815618
1149	2	24481046
1150	4	17105774
1151	2	10494449
1152	5	7341987
1153	10	20376549
1154	9	3338513
1155	2	406274
1156	7	589052
1157	1	17575511
1158	11	21455775
1159	9	18636966
1160	6	8606751
1161	8	3431268
1162	4	5214617
1163	12	20111561
1164	4	12927454
1165	4	22850122
1166	4	13268142
1167	10	17442555
1168	11	4489729
1169	1	1646385
1170	5	8547189
1171	10	16495185
1172	5	17284352
1173	9	6123652
1174	2	35463445
1175	9	2922845
1176	12	16728960
1177	10	9887028
1178	2	16423868
1179	12	23442679
1180	4	29679717
1181	1	15804054
1182	2	25533761
1183	7	15119165
1184	9	254712
1185	9	22881564
1186	3	15192652
1187	4	31598833
1188	7	23336392
1189	11	8122670
1190	6	18958812
1191	2	35194615
1192	8	11001694
1193	7	29660716
1194	12	27367994
1195	4	35450887
1196	1	12983579
1197	2	10325877
1198	1	34976558
1199	4	18884347
1200	11	15928681
1201	11	15086200
1202	4	17373031
1203	11	8117381
1204	4	25092777
1205	10	22885083
1206	10	17301776
1207	1	2531337
1208	2	35542965
1209	8	20880214
1210	8	4959372
1211	7	16600754
1212	12	17838092
1213	2	9769682
1214	1	4903792
1215	10	19180010
1216	10	15078003
1217	7	21182122
1218	5	6673625
1219	1	21966270
1220	9	8307462
1221	9	12124323
1222	8	9279207
1223	3	6255396
1224	12	24167517
1225	11	23834705
1226	8	12625405
1227	10	20331327
1228	3	35082542
1229	4	10533326
1230	4	23022689
1231	11	26515751
1232	3	26038560
1233	11	13904320
1234	10	9638369
1235	1	39504261
1236	5	8901491
1237	6	2529064
1238	7	28109729
1239	12	19362926
1240	11	2279973
1241	8	16758781
1242	5	583025
1243	7	14441864
1244	6	14983672
1245	2	16402506
1246	4	21224665
1247	8	26721006
1248	3	20049349
1249	8	18698436
1250	1	42944822
1251	5	28742595
1252	6	5177103
1253	8	18722202
1254	6	17462534
1255	11	24023372
1256	4	22094978
1257	3	36033961
1258	12	17952997
1259	9	9546885
1260	4	29002356
1261	5	27780132
1262	4	18435040
1263	12	13792167
1264	9	6486578
1265	1	5657595
1266	7	6288766
1267	2	14805776
1268	11	17443815
1269	10	10368548
1270	5	18071657
1271	12	18073291
1272	5	19712413
1273	5	11380526
1274	11	28639684
1275	11	18027980
1276	1	7828089
1277	6	14663198
1278	6	6296330
1279	4	22820048
1280	3	3395344
1281	4	22325499
1282	7	22143363
1283	4	18442123
1284	8	7388392
1285	6	14477826
1286	8	26487706
1287	5	27414828
1288	6	1340775
1289	5	29829393
1290	1	20977708
1291	7	784465
1292	6	1673693
1293	11	4336542
1294	11	12908499
1295	4	25849307
1296	12	16359041
1297	7	14938283
1298	11	22410304
1299	9	16532855
1300	4	33450086
1301	11	21068748
1302	7	16470524
1303	1	2368980
1304	11	27005691
1305	11	26395192
1306	9	3332761
1307	9	15483044
1308	11	25497499
1309	4	12692191
1310	9	16243030
1311	3	27786160
1312	4	13130660
1313	12	21138059
1314	9	252532
1315	8	16129572
1316	6	29072235
1317	9	15204569
1318	1	21968738
1319	2	24274583
1320	1	42430387
1321	3	14346743
1322	10	3634394
1323	9	13508652
1324	1	22543370
1325	11	13692382
1326	4	16319608
1327	8	17778224
1328	5	9008307
1329	11	172296
1330	9	9971410
1331	12	18437129
1332	11	7879349
1333	6	1822355
1334	7	23509971
1335	6	2378979
1336	6	1873534
1337	4	19684667
1338	3	3876695
1339	2	8964027
1340	11	1305254
1341	4	21808692
1342	5	5529171
1343	3	36136951
1344	12	5461159
1345	11	6917489
1346	9	18569513
1347	10	11837246
1348	9	11540069
1349	2	5761985
1350	8	26689157
1351	1	13188879
1352	4	8364310
1353	11	3779674
1354	8	6503552
1355	1	14003626
1356	2	24510253
1357	11	7375473
1358	4	14570433
1359	2	21969012
1360	4	4148255
1361	2	9188704
1362	2	8930180
1363	6	502145
1364	12	13719823
1365	9	9719095
1366	9	18761341
1367	8	10982513
1368	6	493921
1369	12	8952368
1370	12	20908616
1371	4	11900186
1372	3	23367971
1373	10	22438920
1374	2	2262563
1375	6	7517082
1376	2	1365640
1377	6	11541077
1378	7	6508456
1379	7	4633447
1380	1	37685259
1381	11	2342070
1382	4	35334469
1383	7	19882505
1384	1	39919410
1385	10	7839713
1386	5	15201529
1387	8	24898547
1388	6	24063453
1389	6	17593832
1390	2	11458591
1391	12	14632609
1392	4	1905401
1393	9	10577217
1394	9	8109058
1395	3	15678358
1396	11	21629104
1397	1	26899813
1398	3	4128863
1399	7	25555404
1400	9	9753048
1401	8	20268882
1402	7	6246589
1403	1	7248765
1404	7	21981542
1405	8	8023598
1406	7	13261741
1407	6	5688660
1408	12	27411861
1409	1	12494502
1410	8	18215467
1411	6	7782128
1412	7	10052441
1413	4	690212
1414	7	17079746
1415	12	2258203
1416	2	19317061
1417	6	24657435
1418	10	5654186
1419	8	13585587
1420	2	32754661
1421	12	7217717
1422	12	17267277
1423	12	25199001
1424	5	8933644
1425	10	14756261
1426	4	12112108
1427	12	9693029
1428	5	2774310
1429	11	8879565
1430	4	27741312
1431	9	21009960
1432	5	8324949
1433	4	29679581
1434	1	4291256
1435	9	22486292
1436	7	1506065
1437	6	4124434
1438	4	21241597
1439	12	24107130
1440	5	24923259
1441	11	21093326
1442	3	21552043
1443	4	14077706
1444	6	595582
1445	12	20827017
1446	1	4204688
1447	9	18582043
1448	1	9191192
1449	4	5493050
1450	8	3458578
1451	11	3612850
1452	4	18813524
1453	7	17377814
1454	3	3796523
1455	8	17777152
1456	1	21448496
1457	7	16824314
1458	11	28642549
1459	8	24540895
1460	8	3568427
1461	11	8508587
1462	7	29098463
1463	2	21869645
1464	9	8920905
1465	3	30145572
1466	9	1941525
1467	4	22181291
1468	8	9718682
1469	6	5252558
1470	4	4350459
1471	2	22997408
1472	2	24740084
1473	4	11099650
1474	9	22680573
1475	3	34745836
1476	7	3228258
1477	11	17492069
1478	7	11398133
1479	12	10551356
1480	6	16236364
1481	2	10038429
1482	7	13292714
1483	6	27984665
1484	4	18866533
1485	7	14490350
1486	6	27822015
1487	4	11167358
1488	6	18805349
1489	2	18746385
1490	3	36393037
1491	8	6502687
1492	2	27677427
1493	4	19649657
1494	2	23508106
1495	2	9684285
1496	8	22786332
1497	11	21527515
1498	6	13088565
1499	4	21728428
1500	5	29426258
1501	8	23227909
1502	4	32932535
1503	6	14888900
1504	11	1654754
1505	1	40130272
1506	2	8251843
1507	10	3385487
1508	12	6622396
1509	6	28337645
1510	6	14863878
1511	7	2983814
1512	9	4443130
1513	5	17819170
1514	12	21636305
1515	1	16255002
1516	1	1055778
1517	2	26333567
1518	4	13121309
1519	4	7563257
1520	4	23356344
1521	10	4323643
1522	1	39980535
1523	5	1980394
1524	11	7096894
1525	7	16175732
1526	1	1787379
1527	8	12310910
1528	12	5275317
1529	12	14241680
1530	2	19526027
1531	9	2033817
1532	4	17382928
1533	3	4997233
1534	5	29112126
1535	5	22089739
1536	5	17332682
1537	5	23350435
1538	7	11188826
1539	5	3757952
1540	3	24278712
1541	11	9921227
1542	1	16354254
1543	7	26836473
1544	8	1666683
1545	2	26277933
1546	5	23741615
1547	2	24642395
1548	9	11891139
1549	11	23690728
1550	8	17493472
1551	3	3351451
1552	1	14091003
1553	9	8775666
1554	1	24457653
1555	6	12721282
1556	5	12593186
1557	7	24003556
1558	11	10822282
1559	4	764041
1560	4	34489318
1561	11	4884021
1562	4	18616138
1563	1	4831622
1564	11	21233676
1565	4	7718706
1566	4	4417998
1567	2	14869527
1568	12	13099228
1569	11	26427549
1570	5	23848394
1571	11	2863293
1572	12	3121593
1573	11	11627017
1574	2	13136732
1575	7	4631510
1576	2	902887
1577	8	4098812
1578	4	32844917
1579	12	20746264
1580	6	23352014
1581	8	18819111
1582	11	27519889
1583	7	8605712
1584	5	27689355
1585	12	8176159
1586	8	3154714
1587	1	43092827
1588	9	14827700
1589	5	25531012
1590	6	9160679
1591	10	317573
1592	6	26056883
1593	11	26245056
1594	1	14772677
1595	4	16257610
1596	11	29007636
1597	3	8398194
1598	12	26611566
1599	1	15996696
1600	12	2612385
1601	2	17481861
1602	12	17448850
1603	10	11923599
1604	12	27446814
1605	8	184958
1606	10	22215632
1607	2	24766145
1608	10	3565497
1609	7	29455771
1610	2	19527580
1611	9	8816802
1612	4	16744510
1613	6	20322237
1614	1	20656770
1615	6	7312079
1616	6	14984017
1617	10	13816312
1618	2	17481848
1619	1	91861
1620	8	26570914
1621	8	3418940
1622	5	14963428
1623	7	28863508
1624	2	11333913
1625	4	4983585
1626	4	12388297
1627	2	23676386
1628	2	8820119
1629	3	12169856
1630	10	6241606
1631	12	3265453
1632	3	22954702
1633	1	40793480
1634	9	346255
1635	10	15162245
1636	4	3490784
1637	3	764201
1638	4	27475541
1639	1	18404881
1640	1	7153470
1641	12	27454451
1642	8	28393303
1643	1	10547280
1644	5	24802588
1645	8	25748992
1646	12	23789931
1647	12	1276573
1648	11	9865517
1649	4	2482801
1650	9	11795460
1651	10	19610755
1652	6	13077630
1653	4	18075256
1654	11	1320703
1655	6	31003736
1656	4	31862740
1657	4	2601080
1658	6	12013491
1659	12	7407031
1660	7	22831342
1661	6	2736607
1662	2	4178199
1663	5	17002185
1664	1	19446535
1665	6	12039902
1666	1	8419890
1667	12	186149
1668	1	15594321
1669	3	10980868
1670	11	22239317
1671	7	250046
1672	11	26326121
1673	9	12579083
1674	5	6444069
1675	7	15831050
1676	2	24047686
1677	3	13905485
1678	2	17902027
1679	12	1018293
1680	4	35220091
1681	1	8680302
1682	12	6886633
1683	7	2447589
1684	2	24038525
1685	9	16576614
1686	12	24384030
1687	4	15348095
1688	6	22757492
1689	3	16914312
1690	5	23401327
1691	2	19379625
1692	1	6066214
1693	4	6302422
1694	11	9863738
1695	7	29466436
1696	3	35755679
1697	11	23625065
1698	11	1613764
1699	12	25525655
1700	1	29016424
1701	1	28616581
1702	8	27397054
1703	2	1386927
1704	3	16631401
1705	9	13639199
1706	11	22580254
1707	3	18854030
1708	6	1308187
1709	12	6607401
1710	1	105605
1711	11	24853696
1712	2	16639651
1713	12	6604923
1714	6	8446601
1715	5	23339191
1716	4	3515040
1717	3	546156
1718	7	29031384
1719	1	39944978
1720	9	12740828
1721	5	26862406
1722	9	6877087
1723	5	29182844
1724	9	18685336
1725	6	12227617
1726	3	24396305
1727	12	26045445
1728	1	14370959
1729	2	2307564
1730	7	10050824
1731	4	12437773
1732	1	18113281
1733	11	17974061
1734	1	41071504
1735	10	817216
1736	4	21460495
1737	4	1600941
1738	11	7887666
1739	4	10144302
1740	3	11183665
1741	7	26216498
1742	12	26012787
1743	2	23479473
1744	6	28511949
1745	3	31546131
1746	11	29002820
1747	6	2975947
1748	7	9179917
1749	6	2684460
1750	4	19861556
1751	12	620089
1752	8	25864590
1753	4	17897980
1754	9	12148645
1755	5	1689646
1756	3	12920761
1757	6	14712554
1758	6	20704027
1759	5	26460111
1760	4	4977658
1761	9	8923550
1762	8	5910976
1763	2	10177897
1764	1	16426624
1765	3	10310859
1766	1	31658613
1767	3	13836965
1768	2	11917754
1769	8	9212506
1770	2	33282437
1771	9	12025937
1772	12	21035119
1773	12	13791744
1774	4	18645761
1775	3	10613166
1776	1	34689116
1777	4	10253102
1778	7	16738622
1779	12	18173527
1780	11	4011950
1781	2	26830638
1782	1	18738751
1783	9	5693766
1784	6	14714138
1785	8	9149063
1786	4	13191682
1787	9	7915638
1788	11	7475449
1789	4	29144121
1790	1	8661627
1791	5	7975506
1792	10	122247
1793	1	5997721
1794	10	14946023
1795	9	19740075
1796	9	15308925
1797	12	6934465
1798	2	4959044
1799	6	8558396
1800	1	676317
1801	6	24427605
1802	10	4865552
1803	4	20908387
1804	8	20261346
1805	2	27758276
1806	11	19510325
1807	1	2319327
1808	6	17538230
1809	6	7786325
1810	4	31809102
1811	11	21160724
1812	2	8701699
1813	6	23501753
1814	3	27572035
1815	11	797073
1816	4	4492244
1817	11	24205857
1818	10	10909388
1819	7	12954381
1820	2	8746465
1821	12	24358409
1822	8	21666741
1823	8	16641433
1824	4	4916246
1825	12	25838664
1826	11	8921011
1827	3	12181483
1828	2	19683070
1829	1	16926694
1830	7	16644395
1831	5	1696118
1832	1	37129879
1833	11	9391825
1834	1	25743290
1835	4	3321687
1836	8	27958241
1837	12	3345921
1838	7	2394328
1839	11	19034222
1840	2	20104603
1841	7	28142051
1842	8	11026834
1843	1	29207724
1844	6	30403389
1845	8	6441613
1846	8	14033841
1847	1	29345129
1848	4	1603002
1849	4	33035020
1850	4	7805902
1851	12	18421541
1852	5	2054071
1853	3	13657006
1854	2	24010217
1855	8	6488490
1856	1	12691397
1857	2	35369286
1858	4	27358153
1859	10	6493420
1860	7	21111228
1861	10	12022417
1862	8	7796255
1863	5	9917274
1864	9	8890089
1865	10	11629464
1866	4	4678890
1867	2	10323416
1868	3	33601997
1869	4	8427393
1870	1	34751040
1871	1	6819125
1872	1	29945349
1873	4	18528041
1874	11	193719
1875	6	24853889
1876	10	933948
1877	5	29804476
1878	3	31684960
1879	7	29284545
1880	3	8089644
1881	3	199186
1882	6	11416897
1883	12	26730614
1884	11	1743845
1885	5	18162652
1886	11	13962360
1887	2	9127685
1888	8	1472880
1889	12	27096061
1890	7	4150435
1891	8	235591
1892	6	14019199
1893	1	1517690
1894	12	26800559
1895	4	10912632
1896	5	9383828
1897	10	14247892
1898	9	8636171
1899	11	2701526
1900	2	16246340
1901	3	14451212
1902	4	24626296
1903	10	4384219
1904	8	28313290
1905	12	9051453
1906	11	3710457
1907	10	17773149
1908	2	18966885
1909	7	27250114
1910	9	7176044
1911	9	12053535
1912	4	13189609
1913	6	27706182
1914	1	1281782
1915	1	258867
1916	1	15681278
1917	2	34554243
1918	4	22114880
1919	4	34939678
1920	9	1170620
1921	4	1444875
1922	11	24029128
1923	12	22910881
1924	12	8975052
1925	2	22966990
1926	8	11005488
1927	7	25398836
1928	10	20774968
1929	4	34769359
1930	9	4240226
1931	1	21175637
1932	8	6552067
1933	1	40808415
1934	1	6703618
1935	12	10859298
1936	1	30238462
1937	5	349318
1938	12	8670067
1939	5	21293999
1940	5	28763740
1941	7	29391027
1942	7	18736569
1943	12	608297
1944	11	8893215
1945	11	807173
1946	6	24705311
1947	4	15322250
1948	6	28882635
1949	2	11146606
1950	3	3900806
1951	10	4086432
1952	7	17518473
1953	5	983683
1954	9	17076516
1955	2	24661648
1956	1	15293711
1957	12	25677227
1958	4	24223724
1959	7	24679478
1960	4	34563284
1961	11	28312481
1962	5	1378130
1963	9	9355911
1964	7	2690924
1965	2	21903021
1966	1	15397620
1967	8	12799441
1968	2	1633067
1969	7	2041387
1970	12	19261106
1971	1	20405536
1972	1	21081021
1973	2	6180158
1974	4	23931933
1975	3	18863749
1976	5	16269497
1977	8	1024082
1978	9	7263707
1979	12	19727993
1980	2	24756826
1981	10	23182948
1982	4	21465340
1983	5	5299501
1984	5	9801401
1985	4	16003784
1986	8	24288188
1987	1	39065136
1988	4	4937573
1989	3	3377238
1990	6	8600323
1991	10	10999279
1992	11	8752596
1993	4	34578648
1994	8	2739334
1995	11	5811708
1996	5	16128559
1997	6	25720852
1998	10	16498251
[truncated: 5,203 more rows]

## Sheet: fscore_regress
Importance	CHROM	POS
0	3	5107520
1	1	9002917
2	8	16587906
3	7	21327914
4	10	1354178
5	1	37635958
6	7	29642465
7	5	983683
8	4	3195946
9	2	24507417
10	8	2424179
11	9	22893421
12	10	1547277
13	12	696502
14	1	1861139
15	11	2534073
16	7	21698812
17	4	19861556
18	2	1509986
19	6	9808580
20	11	16645693
21	4	25893202
22	4	1891684
23	12	11650237
24	8	3100364
25	12	16600869
26	10	19651308
27	5	6886187
28	12	18086437
29	3	35809832
30	1	43217417
31	11	1884500
32	9	11476434
33	2	5206843
34	12	24513747
35	4	21496868
36	1	12106706
37	12	21517064
38	12	20889554
39	7	18471381
40	6	4640526
41	4	1634856
42	7	24733554
43	7	20011181
44	4	31128007
45	1	50138
46	4	21154319
47	9	6362485
48	11	25393846
49	4	11900186
50	4	31237304
51	8	25834961
52	8	8164360
53	9	6445524
54	9	8728429
55	1	6067895
56	7	22914793
57	8	6427880
58	3	27250516
59	2	25239665
60	2	35474601
61	5	29183215
62	7	8896157
63	6	1913826
64	4	31244677
65	9	6486578
66	9	2749043
67	3	12480391
68	5	2095582
69	2	24660951
70	11	24303446
71	10	18734919
72	6	5486098
73	12	11833006
74	5	15221398
75	3	3377238
76	11	23607434
77	6	10764075
78	2	22077017
79	7	25398722
80	10	680411
81	2	4006167
82	2	31460784
83	8	24872699
84	4	1738612
85	3	7397681
86	4	27741312
87	7	6464730
88	9	21974589
89	5	20682046
90	6	18244107
91	9	11078127
92	4	372534
93	6	9594717
94	2	34844962
95	3	31863002
96	4	753851
97	10	22380847
98	6	28511956
99	12	16707814
100	11	22816428
101	11	28844596
102	11	19196834
103	6	31201151
104	12	16432913
105	11	1668796
106	7	20601510
107	8	20446909
108	2	23676386
109	6	7312079
110	8	25488528
111	1	10941845
112	7	22694667
113	8	26769600
114	3	9246041
115	6	24202426
116	1	1268264
117	3	28749789
118	2	11849086
119	4	5214617
120	4	6707172
121	2	24248297
122	4	1603002
123	11	6432868
124	12	6594288
125	6	26935791
126	2	21533591
127	11	17974061
128	10	11012173
129	3	14240444
130	6	27550677
131	10	20376549
132	6	1156468
133	8	20926529
134	1	4204688
135	12	27368497
136	10	11911353
137	11	7375473
138	2	13470812
139	9	9817209
140	11	23834705
141	5	916442
142	8	2806511
143	11	4477221
144	9	3332761
145	4	22378571
146	11	1603100
147	8	20139378
148	10	8042849
149	5	12628360
150	1	5572220
151	3	1732638
152	5	5216981
153	11	6674283
154	3	26159739
155	4	35471867
156	5	23401327
157	11	12894725
158	4	21027533
159	11	20234268
160	4	3490880
161	12	2696580
162	4	5667488
163	4	2513720
164	10	17292570
165	12	15928988
166	2	23036265
167	4	4278367
168	6	30166701
169	4	20233231
170	4	25092777
171	10	7897975
172	4	18730739
173	7	1295150
174	4	18805286
175	11	21455775
176	10	3562752
177	4	21809172
178	3	12880760
179	1	7101531
180	4	27159234
181	3	11141920
182	4	32212743
183	8	18941874
184	11	23439830
185	3	4085791
186	8	23039447
187	1	34926930
188	5	2440433
189	2	24505869
190	2	24232051
191	12	3066511
192	12	27362746
193	3	531547
194	1	3382811
195	12	962674
196	3	252230
197	5	15201529
198	4	20710184
199	4	702051
200	11	19337210
201	7	25398836
202	8	16129572
203	5	27966426
204	4	35175350
205	7	13013027
206	3	326930
207	3	10980868
208	7	5231430
209	3	24886583
210	9	1170620
211	2	3520127
212	8	19039655
213	3	25730559
214	12	21952427
215	5	3556220
216	4	26663573
217	1	36902531
218	4	19374985
219	1	13727758
220	12	24021509
221	11	26333453
222	2	29310419
223	4	35426055
224	11	5123177
225	4	19684667
226	1	183648
227	10	12383499
228	4	17531570
229	2	24480356
230	12	26045445
231	4	8287704
232	11	28729891
233	11	6682590
234	1	17642367
235	1	32447919
236	1	19746806
237	1	32394020
238	9	17974404
239	3	24677332
240	7	5325078
241	5	5695157
242	11	8119045
243	10	16824176
244	1	31658613
245	8	7733277
246	3	4441485
247	6	14477826
248	3	27592831
249	12	2732210
250	1	38549260
251	5	6239656
252	2	8930180
253	2	23424830
254	3	16641307
255	9	5052794
256	11	1723651
257	10	13652080
258	7	3971721
259	1	43230342
260	4	16330144
261	11	140283
262	9	18118238
263	12	22183013
264	4	30566713
265	12	7192786
266	9	14740419
267	11	23156766
268	5	7720922
269	2	15381272
270	5	21785862
271	3	3351847
272	12	22373594
273	12	6607425
274	5	22891091
275	11	733976
276	7	406605
277	4	35383680
278	1	27774652
279	2	30951747
280	12	15118386
281	7	2690924
282	5	21515297
283	5	10791781
284	7	25318023
285	1	30238462
286	2	29403
287	3	259156
288	2	12842658
289	5	14558825
290	10	16570771
291	12	17714364
292	3	31472066
293	4	6787153
294	5	2774310
295	10	22931147
296	6	11557454
297	8	28418673
298	8	1472880
299	7	28104525
300	1	39910625
301	11	28824637
302	11	26427549
303	2	10177897
304	11	11175147
305	11	7925801
306	8	14418908
307	5	29609065
308	6	4807049
309	6	26953996
310	2	24869952
311	8	1398291
312	3	11671086
313	5	25234193
314	3	705638
315	9	19134479
316	11	29008480
317	6	6074178
318	1	22654412
319	11	4450079
320	6	17393111
321	9	19037790
322	5	2329605
323	5	6949371
324	7	15488879
325	8	15350545
326	5	3613561
327	3	34479253
328	7	18482040
329	7	13017899
330	4	15374441
331	8	9149063
332	3	34840810
333	1	3815035
334	11	4336542
335	7	28664014
336	8	19406360
337	12	11827536
338	1	19569975
339	4	30993686
340	12	24358409
341	5	29903735
342	6	11603974
343	9	16275940
344	1	17575511
345	1	13078464
346	10	7897915
347	4	33035020
348	5	15504416
349	11	7575267
350	12	2071473
351	1	21707795
352	7	12954381
353	2	34537012
354	2	30662600
355	6	11135332
356	12	19855607
357	2	27697738
358	7	2197300
359	2	3467582
360	2	1753646
361	11	2667757
362	3	23532660
363	1	1281782
364	4	13542787
365	6	28227140
366	8	1162763
367	8	24611518
368	5	7092426
369	12	20111144
370	5	17249691
371	10	19873408
372	8	23767368
373	1	42819770
374	5	19666592
375	12	13791744
376	11	21233676
377	11	15928681
378	9	15930261
379	6	14596958
380	2	24218872
381	2	21969012
382	12	23120541
383	11	9277903
384	8	25046062
385	5	28775017
386	9	5887582
387	9	22932040
388	9	12798941
389	6	24677720
390	4	14330866
391	4	2344370
392	5	18888514
393	5	7587758
394	2	8139530
395	12	8652375
396	1	19602974
397	7	26548134
398	7	21832775
399	2	7094843
400	12	26390433
401	7	1895538
402	10	12248630
403	11	193689
404	5	19715437
405	5	9500230
406	6	22757465
407	4	3320974
408	10	21415401
409	1	3385222
410	4	25849307
411	5	13120474
412	10	12958283
413	5	29924279
414	2	19230618
415	12	3463353
416	9	252532
417	11	28312904
418	7	21981542
419	10	19408899
420	6	30886546
421	6	27793520
422	1	28144246
423	3	4128863
424	8	885656
425	2	4736626
426	11	28642549
427	3	33027009
428	8	17061234
429	4	9208868
430	1	8780154
431	4	35492772
432	1	21447253
433	4	29841436
434	11	11467570
435	4	28971063
436	7	4633447
437	10	21655746
438	6	12184086
439	8	4118642
440	2	24259115
441	12	26206069
442	6	118989
443	1	11307285
444	12	21349465
445	4	30430914
446	5	23611087
447	7	10050845
448	2	22881363
449	2	30518136
450	6	30403389
451	2	19435435
452	2	6606837
453	5	25566492
454	11	9753664
455	8	16361884
456	7	20318412
457	12	3147970
458	8	27725832
459	9	10540987
460	7	13015191
461	7	1840415
462	6	21122402
463	1	33206995
464	1	1348054
465	7	28047637
466	3	35055714
467	7	26516139
468	8	8177864
469	3	14519831
470	5	569470
471	6	20322595
472	9	5247509
473	10	2436870
474	12	17843643
475	11	27207850
476	7	24679478
477	10	12848527
478	2	23140664
479	2	23882937
480	7	11588474
481	2	24224305
482	8	18630995
483	3	32880494
484	11	25678768
485	8	14919850
486	11	5668417
487	2	7050515
488	11	21412581
489	12	15804652
490	5	24568232
491	11	14592447
492	2	8746465
493	8	25884401
494	4	33457283
495	3	10424752
496	3	10042512
497	2	24541331
498	8	16641433
499	7	19816565
500	6	26644100
501	1	16255002
502	2	9963082
503	1	38704255
504	5	5357669
505	11	6857503
506	4	30139406
507	1	29207724
508	8	16095857
509	6	6129938
510	10	9638369
511	11	26278596
512	4	14570433
513	11	28940694
514	11	560346
515	2	9673868
516	10	4086432
517	1	2844753
518	4	14791201
519	1	38811383
520	12	3097797
521	11	9652177
522	12	681506
523	4	463810
524	7	14283913
525	5	29816592
526	7	10965335
527	12	5779363
528	6	11541077
529	8	8821968
530	4	10036334
531	1	41315036
532	12	24911898
533	9	21411157
534	5	4431704
535	10	17442555
536	1	24720476
537	4	8375274
538	4	1370044
539	12	26896666
540	12	1802559
541	9	19176039
542	11	26980865
543	11	27514769
544	2	10603963
545	3	24636732
546	3	12059088
547	2	25556690
548	1	41899434
549	3	33331504
550	10	2972935
551	6	16174555
552	3	20267392
553	8	27958241
554	12	3559801
555	9	12579083
556	6	24880272
557	4	16810842
558	4	6717481
559	3	16247452
560	1	28410087
561	11	18231577
562	1	14124198
563	11	11741476
564	12	9885248
565	5	27689355
566	8	8023598
567	10	22809497
568	8	20743240
569	3	24976398
570	1	43244177
571	8	4344349
572	7	784465
573	2	22544864
574	4	22394620
575	1	23044961
576	11	28908505
577	6	19986462
578	2	338183
579	4	14331623
580	4	758759
581	1	19432681
582	8	936824
583	1	13711016
584	8	4959372
585	6	21447477
586	11	8139985
587	2	35624035
588	2	3273011
589	3	32973937
590	3	12910275
591	5	18306252
592	8	2318250
593	1	25998550
594	5	26884257
595	11	25418654
596	10	23123246
597	4	12454762
598	6	16236364
599	11	24184306
600	3	19647620
601	6	1621864
602	2	22091085
603	12	27153287
604	3	1039832
605	7	29660716
606	4	2868312
607	9	3338208
608	1	27079447
609	12	13166635
610	10	5466686
611	7	28236168
612	4	765480
613	4	20159335
614	10	9698592
615	8	20812053
616	10	9971759
617	9	12060141
618	9	17163913
619	9	13928691
620	10	11510723
621	9	9470901
622	8	16875917
623	7	11537666
624	5	21240943
625	6	16346373
626	10	1623742
627	8	5957777
628	9	16243030
629	1	8178260
630	5	29182844
631	3	36089869
632	5	993905
633	11	4624917
634	2	16402506
635	3	32691496
636	4	4004434
637	12	17838092
638	12	20746264
639	2	21005910
640	8	2745456
641	9	12299412
642	2	406274
643	6	4768734
644	8	1924274
645	9	8923550
646	5	23350435
647	7	9555898
648	2	12126027
649	8	5471650
650	10	6241606
651	4	9649033
652	3	34745836
653	6	1212920
654	6	18305392
655	3	12181483
656	11	1116859
657	11	373365
658	10	10924838
659	8	10404120
660	4	34939678
661	2	10833166
662	4	7805902
663	1	7060306
664	5	11380526
665	11	7907522
666	9	13676252
667	6	24594004
668	2	33751233
669	5	28763740
670	5	21045208
671	6	5252558
672	6	5083265
673	7	7890319
674	10	23187863
675	4	5323057
676	2	24210301
677	2	20694213
678	4	15217672
679	9	9944394
680	2	22997408
681	10	11923599
682	1	40488321
683	2	3661124
684	9	12727067
685	3	14249891
686	4	4495956
687	11	7348093
688	3	16853077
689	7	7892833
690	3	3329722
691	1	34471741
692	9	3511088
693	3	27208063
694	10	22037281
695	3	33679869
696	8	6146674
697	2	25017970
698	11	4011950
699	4	16613207
700	7	2264025
701	8	13934831
702	7	3855509
703	8	24449992
704	7	1873825
705	5	4475387
706	10	11512718
707	1	5481810
708	5	23235765
709	9	13504484
710	1	1621450
711	4	4358812
712	6	18032532
713	4	14467978
714	11	8122709
715	2	1633067
716	4	12388297
717	3	31440503
718	4	5493050
719	12	10002182
720	10	10883115
721	8	19575281
722	10	20530838
723	11	6425612
724	11	19889046
725	10	9345327
726	12	10859513
727	10	22589268
728	6	26057292
729	4	34578648
730	5	20557222
731	2	6842900
732	8	23713738
733	5	24522676
734	6	6115784
735	1	34578272
736	6	3336079
737	2	33028738
738	11	27455369
739	5	2783977
740	11	25571549
741	6	29163859
742	5	14057244
743	6	9050413
744	4	28986607
745	1	17289125
746	2	1365640
747	3	25829123
748	1	16903046
749	4	22181291
750	11	23169500
751	1	9907538
752	2	29015216
753	1	9399739
754	12	8496702
755	3	24396305
756	5	26440095
757	12	6733540
758	2	12285530
759	4	4541442
760	4	12231884
761	8	6291431
762	1	8730591
763	10	20543807
764	8	22066537
765	4	23660121
766	1	20846907
767	4	7797135
768	12	3266066
769	12	4494697
770	4	34725158
771	3	27457514
772	9	9462565
773	11	19558084
774	1	3029342
775	1	15588475
776	9	8114435
777	8	18044455
778	8	2223629
779	3	36401820
780	8	17777152
781	11	5224052
782	10	14756261
783	2	23015414
784	11	20906424
785	1	28753851
786	11	19555530
787	3	28215360
788	7	72037
789	2	23641214
790	9	17759353
791	12	9196604
792	5	847333
793	10	17383997
794	3	16251439
795	4	27326362
796	2	7869443
797	8	2566262
798	3	36263867
799	11	29006489
800	2	8251843
801	3	24200380
802	7	15156569
803	3	32878494
804	6	1873534
805	11	18541716
806	5	20609424
807	3	227011
808	3	15678358
809	4	20382614
810	3	22886499
811	2	10494252
812	9	6290756
813	11	23141956
814	3	2476771
815	11	1613764
816	1	39979255
817	6	8014402
818	11	19310073
819	8	18698436
820	12	19158778
821	7	18404105
822	4	9493131
823	6	4500898
824	7	20185534
825	6	5086290
826	2	24249532
827	11	7842444
828	2	26169337
829	1	6501816
830	3	10078070
831	4	26924652
832	4	28983804
833	6	9048169
834	11	18329151
835	8	28282977
836	12	18041039
837	4	23972847
838	4	12927454
839	12	620089
840	1	2368980
841	3	28916813
842	11	28976021
843	6	16908381
844	3	12794058
845	6	28882635
846	6	12279251
847	8	5744656
848	11	28436542
849	11	3779674
850	8	21378252
851	6	11416897
852	8	17496182
853	12	22910881
854	12	22059433
855	6	14725996
856	1	1517723
857	10	9887028
858	5	4223893
859	7	18488251
860	9	6289863
861	9	21088350
862	11	5578205
863	11	6933448
864	8	7648950
865	10	14676613
866	1	5233735
867	10	5141775
868	10	317892
869	2	23508106
870	2	34611277
871	6	12227617
872	5	5338918
873	6	24312324
874	3	31338110
875	11	20481564
876	11	16861132
877	12	25937808
878	5	26876786
879	8	5911022
880	3	28766473
881	8	18819111
882	1	4831622
883	9	10644032
884	12	136185
885	3	21836294
886	9	8025551
887	7	15411123
888	9	4403710
889	11	25713724
890	8	27469211
891	4	32500818
892	3	5696983
893	3	6255396
894	4	27149773
895	6	17569984
896	3	28921107
897	3	13657006
898	1	1943617
899	6	23602988
900	10	12733724
901	8	6552067
902	3	22215137
903	2	35357376
904	8	6689692
905	3	14233486
906	12	6549775
907	6	9142476
908	4	2258948
909	7	6472116
910	4	16628315
911	7	28445391
912	4	23419573
913	6	17538230
914	12	23768579
915	10	1795387
916	3	5034624
917	6	1886648
918	4	15485354
919	12	19901234
920	2	24794890
921	1	18113281
922	4	4148255
923	4	31839547
924	10	8042829
925	12	18061582
926	5	14966900
927	12	21138059
928	1	21846774
929	12	24160259
930	7	17377814
931	6	143744
932	12	21517110
933	6	20694125
934	9	20124694
935	11	13276804
936	1	949710
937	3	20866012
938	6	21297154
939	8	12399693
940	5	8547189
941	4	17382928
942	11	19034222
943	1	3096053
944	4	35266571
945	6	595582
946	6	22340828
947	7	16739835
948	11	17464875
949	4	1274471
950	3	23227912
951	11	13541781
952	4	24056558
953	2	17995929
954	7	261296
955	5	1659003
956	6	9503998
957	7	21182122
958	2	11149483
959	6	26056794
960	2	6143302
961	1	9054245
962	8	6558594
963	4	19828763
964	6	13437537
965	3	532717
966	6	2179145
967	6	28512021
968	2	14545364
969	5	26460111
970	8	840712
971	4	11099650
972	1	17777942
973	10	9887724
974	12	2582762
975	6	21254831
976	9	17076516
977	2	2164796
978	7	215370
979	3	19998581
980	7	5674061
981	9	21986988
982	12	12358009
983	11	14918436
984	5	8005551
985	7	6966130
986	4	17979840
987	5	29823907
988	4	20697703
989	2	23029078
990	5	5399726
991	12	288228
992	1	24469650
993	1	3183069
994	5	3041257
995	6	21562580
996	10	7897467
997	6	18978177
998	3	17005488
999	5	29183223
1000	10	17862516
1001	11	18650812
1002	1	14003626
1003	10	20920980
1004	4	11692794
1005	10	251013
1006	6	10861143
1007	12	6607401
1008	6	27002604
1009	2	18966885
1010	6	28337645
1011	1	20421940
1012	7	27164009
1013	1	1593499
1014	8	19720887
1015	9	12025937
1016	1	16859389
1017	10	21249630
1018	2	19999450
1019	6	8606751
1020	6	26211879
1021	7	829582
1022	3	30161460
1023	12	27512260
1024	11	18776498
1025	8	25864590
1026	7	25912174
1027	1	6495499
1028	4	35263437
1029	2	557152
1030	6	29496964
1031	10	16316800
1032	2	5937238
1033	12	18888958
1034	8	2343319
1035	11	24449530
1036	1	18429974
1037	7	2394328
1038	7	9692343
1039	4	690212
1040	3	33217658
1041	8	3004197
1042	1	5366435
1043	11	3710457
1044	12	8429954
1045	6	23785360
1046	6	25908640
1047	7	21141190
1048	4	8383755
1049	4	8234582
1050	2	3464709
1051	3	32808668
1052	5	2322152
1053	11	6505893
1054	5	24074658
1055	12	17603196
1056	12	2926408
1057	8	23450494
1058	3	29561558
1059	2	2307564
1060	8	6479663
1061	3	14090238
1062	10	18014287
1063	6	8600323
1064	8	10699481
1065	6	26515603
1066	10	23154290
1067	9	10817277
1068	2	16639651
1069	10	3634394
1070	4	20001263
1071	11	11336021
1072	3	18896133
1073	2	13136732
1074	11	16077717
1075	3	911209
1076	12	18331295
1077	11	8117381
1078	6	26332729
1079	7	22957875
1080	10	10999582
1081	12	5334903
1082	1	3580136
1083	4	856605
1084	7	21574905
1085	6	22406409
1086	1	4903792
1087	6	5077122
1088	6	8173720
1089	6	31173994
1090	1	20002846
1091	6	31151251
1092	12	2074137
1093	2	34271725
1094	8	19368421
1095	2	35724439
1096	3	8621410
1097	1	15613839
1098	11	15774612
1099	8	23473681
1100	12	19184922
1101	11	13610530
1102	10	17367651
1103	7	28131000
1104	4	31939563
1105	1	21589478
1106	11	4583466
1107	6	2378979
1108	8	6535176
1109	12	27126537
1110	6	19553678
1111	9	15870550
1112	11	7376340
1113	3	1675835
1114	5	3784602
1115	12	15412683
1116	4	12642239
1117	6	2866740
1118	11	7825618
1119	1	1101825
1120	2	20495535
1121	2	20744986
1122	6	27985055
1123	8	12040070
1124	6	25254620
1125	11	1156513
1126	5	1062440
1127	1	40692264
1128	10	8062663
1129	2	25636255
1130	11	5574287
1131	7	26875248
1132	11	4321457
1133	9	10777070
1134	2	30805822
1135	9	13639199
1136	11	14234326
1137	6	3032529
1138	9	17635095
1139	8	26426032
1140	4	34978954
1141	4	6030182
1142	6	2529064
1143	11	27046585
1144	12	18073291
1145	12	622155
1146	11	22410304
1147	12	5406202
1148	11	2863293
1149	4	32932535
1150	11	21366212
1151	6	1265725
1152	1	37685259
1153	6	3469837
1154	4	2029144
1155	2	25980792
1156	5	8696303
1157	4	23259230
1158	11	18883359
1159	9	7578221
1160	1	10209321
1161	12	23786442
1162	6	19884485
1163	1	11118104
1164	2	19079360
1165	9	4333968
1166	10	17554609
1167	6	13014925
1168	6	17008468
1169	12	15952947
1170	2	7688417
1171	6	12400800
1172	1	14091003
1173	2	24259224
1174	11	25130951
1175	3	14182381
1176	11	27008298
1177	1	40602216
1178	11	807173
1179	10	16196973
1180	6	973971
1181	8	1163149
1182	11	28975755
1183	1	10786892
1184	10	5988158
1185	12	20186100
1186	3	27786160
1187	4	19121225
1188	2	24931268
1189	10	9340441
1190	2	9684285
1191	8	21229171
1192	3	5359027
1193	4	8135076
1194	3	12641742
1195	7	15817888
1196	4	30541897
1197	2	24182552
1198	2	1057209
1199	10	21920853
1200	7	29284545
1201	1	26361982
1202	2	10394894
1203	4	16771596
1204	12	7274495
1205	2	4555300
1206	1	37129879
1207	12	16860778
1208	8	5153348
1209	3	31684960
1210	5	17975059
1211	7	6529892
1212	4	17373031
1213	9	4009624
1214	4	17242134
1215	5	23977493
1216	12	13687031
1217	4	6325101
1218	11	20811725
1219	9	18803810
1220	7	28481171
1221	7	6455011
1222	2	10606413
1223	6	28129272
1224	11	20218350
1225	11	5870744
1226	3	22482767
1227	8	2289253
1228	2	33804076
1229	2	34248897
1230	7	24709379
1231	6	2975947
1232	6	26051526
1233	9	10545570
1234	4	11038397
1235	3	546156
1236	5	20350197
1237	8	3418341
1238	4	17105774
1239	5	17002185
1240	3	4921830
1241	1	5466225
1242	11	28689597
1243	12	25838664
1244	8	25900302
1245	2	14919143
1246	11	2701526
1247	5	14905101
1248	4	1219048
1249	12	20746744
1250	2	24274583
1251	1	7569888
1252	2	21902888
1253	11	19510346
1254	5	23544411
1255	10	3751255
1256	4	21498214
1257	9	22861313
1258	11	29017420
1259	9	15880527
1260	5	22168062
1261	12	18273706
1262	2	19952070
1263	11	4912334
1264	5	28789227
1265	2	9668438
1266	12	6710360
1267	4	23526147
1268	7	12521292
1269	5	2033325
1270	4	1885145
1271	10	7000805
1272	11	27513563
1273	11	28480248
1274	9	16316388
1275	6	9473318
1276	11	12965974
1277	4	11167358
1278	11	14619143
1279	4	15322250
1280	11	17175646
1281	11	6917489
1282	10	22715572
1283	4	28143079
1284	2	1100983
1285	4	35359360
1286	3	2702795
1287	12	9693029
1288	10	19583274
1289	12	27367994
1290	4	23931933
1291	4	34948333
1292	10	933948
1293	11	11627017
1294	2	34694814
1295	8	5895577
1296	1	15411351
1297	4	14912269
1298	11	2900990
1299	8	26487706
1300	1	39550365
1301	5	7186833
1302	7	22831342
1303	8	20880214
1304	9	19157896
1305	12	14916825
1306	12	3906358
1307	12	16084978
1308	9	6101644
1309	11	495538
1310	5	15220635
1311	1	7223445
1312	1	43240526
1313	7	24003556
1314	11	19081285
1315	3	13926772
1316	2	24504578
1317	9	270378
1318	8	28161477
1319	1	42831007
1320	12	20271573
1321	9	279850
1322	11	25786222
1323	11	11740991
1324	7	1035454
1325	3	36396190
1326	2	5986268
1327	11	11652887
1328	7	28976158
1329	12	24107130
1330	8	6149823
1331	1	5567936
1332	1	7314948
1333	8	3000010
1334	4	16785149
1335	7	832500
1336	11	29003548
1337	8	6571029
1338	11	11951602
1339	9	11573548
1340	1	1430128
1341	7	1070191
1342	6	31178513
1343	3	3278034
1344	1	7608651
1345	2	34817423
1346	7	22361382
1347	1	20656770
1348	12	18166660
1349	3	5869596
1350	1	40720001
1351	3	6105693
1352	11	23834444
1353	2	21109910
1354	6	534246
1355	8	7729125
1356	9	6787245
1357	2	21656965
1358	1	39380579
1359	12	11160764
1360	1	40293858
1361	4	10294135
1362	3	12346890
1363	12	21966137
1364	4	758059
1365	12	3167804
1366	5	7275040
1367	2	19852972
1368	8	297293
1369	1	24821596
1370	11	5773808
1371	8	439657
1372	9	21306888
1373	8	4323800
1374	4	33990210
1375	9	9968846
1376	11	9865517
1377	7	8764482
1378	10	21504816
1379	5	8717022
1380	11	24196258
1381	6	28052748
1382	11	27804149
1383	2	24478415
1384	11	25059916
1385	1	3294056
1386	5	18486330
1387	3	35516640
1388	11	5649876
1389	12	23273807
1390	7	9179917
1391	6	502145
1392	3	33692976
1393	7	24560112
1394	5	13658104
1395	12	26500594
1396	12	3664318
1397	6	3988634
1398	12	18601578
1399	5	3666233
1400	4	30960154
1401	11	863900
1402	5	28326671
1403	7	7890421
1404	11	8752596
1405	10	1547190
1406	6	974117
1407	7	16822189
1408	8	5583402
1409	7	27322504
1410	9	8005234
1411	1	19128427
1412	7	22337470
1413	6	6075376
1414	9	346255
1415	6	966179
1416	1	41767087
1417	1	32740977
1418	2	22581980
1419	4	734207
1420	9	6712306
1421	3	33218315
1422	4	5443884
1423	7	1696201
1424	2	35858048
1425	2	689281
1426	6	23114359
1427	6	10633384
1428	12	19737461
1429	1	16346819
1430	7	29657760
1431	4	35073360
1432	7	9832374
1433	4	12593529
1434	1	41553290
1435	2	28976457
1436	2	35931426
1437	6	1092131
1438	11	869621
1439	11	19298093
1440	11	24330949
1441	12	13719823
1442	1	41820907
1443	8	7388621
1444	9	21160123
1445	6	4007569
1446	2	24752789
1447	10	3193134
1448	3	35207347
1449	10	14244887
1450	5	13394360
1451	6	2019594
1452	5	26195136
1453	4	12112108
1454	2	10998862
1455	11	8119993
1456	2	18156794
1457	12	8376061
1458	4	3515040
1459	3	8880753
1460	4	8135135
1461	7	8626364
1462	11	3598150
1463	9	7577798
1464	5	4377771
1465	8	23513635
1466	3	1370336
1467	3	35961011
1468	2	19527573
1469	10	3737078
1470	4	8098343
1471	12	22870001
1472	8	3568427
1473	2	7699076
1474	2	17481897
1475	3	36413109
1476	12	12365032
1477	8	2596082
1478	11	18264226
1479	5	16269497
1480	2	22743449
1481	7	11408502
1482	7	3391436
1483	6	16071907
1484	6	26903853
1485	3	27316923
1486	8	9361138
1487	4	10870793
1488	1	6994102
1489	2	5862530
1490	10	21160825
1491	2	25533761
1492	6	25128780
1493	4	4492244
1494	11	28639684
1495	6	23501753
1496	5	14655671
1497	3	9243135
1498	2	24033673
1499	3	14451212
1500	8	26721006
1501	5	28489189
1502	1	19017902
1503	8	17788358
1504	4	11665487
1505	12	22570796
1506	8	11001694
1507	2	4364800
1508	2	1493230
1509	9	15337464
1510	4	5426824
1511	2	10833501
1512	11	6432108
1513	12	9906469
1514	11	21068748
1515	7	26727882
1516	9	4449512
1517	2	31802092
1518	11	22422908
1519	2	11333913
1520	8	16607343
1521	8	5172123
1522	1	20117854
1523	1	32377219
1524	2	4702749
1525	6	9595515
1526	5	20058607
1527	1	15311805
1528	1	12659323
1529	11	18776721
1530	11	23690728
1531	10	4560938
1532	11	27828405
1533	8	6427904
1534	10	23112534
1535	11	6566021
1536	12	9220810
1537	7	20879547
1538	1	15804506
1539	6	6128623
1540	8	24367704
1541	4	22082662
1542	12	9867416
1543	1	18404881
1544	11	12597204
1545	5	29900789
1546	6	19139871
1547	3	24067402
1548	11	8210798
1549	6	12582467
1550	9	11795460
1551	12	20149264
1552	2	24217775
1553	12	20271253
1554	11	3905372
1555	12	6641671
1556	2	25175533
1557	1	42430387
1558	3	16973758
1559	5	1249368
1560	5	23435091
1561	4	21123451
1562	7	250046
1563	1	19781431
1564	6	12701909
1565	5	4126859
1566	7	21764082
1567	12	25352945
1568	10	4384219
1569	10	1977679
1570	2	9769682
1571	3	14884280
1572	4	12236912
1573	11	9136335
1574	6	11297059
1575	11	28642381
1576	5	29405491
1577	10	11799159
1578	4	35406744
1579	4	18586428
1580	3	33847048
1581	8	18901660
1582	6	21328894
1583	9	21429629
1584	6	14459727
1585	4	6337053
1586	9	15174980
1587	5	1127861
1588	4	26647719
1589	1	20739378
1590	11	23441025
1591	6	11512917
1592	12	8952368
1593	2	26908757
1594	12	2346715
1595	9	8603163
1596	5	19712413
1597	1	1517690
1598	9	8109058
1599	9	22829454
1600	6	3735942
1601	6	5854756
1602	2	30871857
1603	3	19829572
1604	6	29696510
1605	9	7263707
1606	12	4233175
1607	3	15438682
1608	8	6151216
1609	9	43268
1610	3	16914312
1611	8	16641488
1612	2	35394931
1613	3	17727095
1614	10	13836117
1615	2	24209739
1616	11	4884021
1617	11	4448090
1618	3	10099320
1619	11	7505045
1620	8	23550742
1621	11	1481080
1622	11	8114214
1623	1	15696481
1624	4	34563284
1625	7	29105317
1626	10	6969417
1627	3	13642580
1628	12	13397429
1629	1	29016424
1630	4	11665492
1631	2	5843551
1632	5	25639720
1633	2	19173921
1634	9	19740075
1635	10	11248547
1636	2	18285063
1637	4	30369691
1638	4	17061617
1639	1	2763810
1640	7	14490350
1641	7	7542366
1642	12	26730614
1643	12	16988358
1644	6	24427674
1645	1	39982565
1646	6	2736607
1647	11	12908499
1648	12	23534315
1649	1	3969113
1650	4	22114880
1651	2	14212385
1652	4	13483058
1653	7	29485740
1654	11	3444108
1655	5	2037607
1656	11	7845705
1657	6	4402376
1658	6	24256213
1659	1	13221762
1660	12	24767262
1661	3	17775414
1662	12	14363754
1663	6	1057979
1664	2	35469017
1665	5	15424631
1666	4	30555648
1667	9	14073059
1668	1	5162223
1669	2	34037681
1670	3	2521637
1671	5	5299501
1672	9	12322765
1673	2	21004057
1674	8	3465968
1675	10	8084611
1676	12	15674935
1677	2	8820119
1678	11	25650098
1679	8	16662418
1680	6	26756325
1681	4	33706255
1682	4	20706133
1683	1	40309257
1684	6	17462534
1685	11	6584885
1686	4	17809876
1687	6	11655346
1688	9	21375368
1689	5	9485393
1690	1	3446332
1691	8	3212101
1692	11	8879565
1693	10	8068324
1694	4	6930183
1695	4	24903213
1696	2	27758276
1697	12	2488879
1698	4	31834289
1699	6	14019199
1700	1	24719877
1701	7	29391027
1702	6	30100398
1703	6	29651225
1704	12	18173527
1705	6	9187323
1706	1	15985068
1707	1	29945349
1708	9	11092252
1709	1	10708275
1710	2	24740084
1711	1	13613159
1712	12	13230954
1713	4	31053240
1714	12	18271147
1715	4	8125
1716	6	4726947
1717	10	10199129
1718	6	24853889
1719	6	30518589
1720	1	19932351
1721	12	12140474
1722	11	28737341
1723	9	8548396
1724	2	22853692
1725	2	18852472
1726	6	9156297
1727	11	21758828
1728	8	15022905
1729	6	30302097
1730	3	36308781
1731	12	10964743
1732	5	16128559
1733	2	22997186
1734	4	8183104
1735	5	22896476
1736	1	24175415
1737	7	2443659
1738	9	8776548
1739	3	3474931
1740	3	26614846
1741	2	31036573
1742	4	33488034
1743	1	41514207
1744	1	19897587
1745	11	25015496
1746	4	12692191
1747	1	8583823
1748	11	27978830
1749	1	39919410
1750	4	21901152
1751	8	18908801
1752	2	3323195
1753	1	9607379
1754	2	20978807
1755	1	2416425
1756	7	22176912
1757	8	13800405
1758	1	1055778
1759	5	13955864
1760	11	9524658
1761	4	8206259
1762	10	3779805
1763	7	15045526
1764	8	6487723
1765	1	21466350
1766	1	16054388
1767	9	20331996
1768	4	29672722
1769	3	12733505
1770	11	19496112
1771	12	10989012
1772	1	21968738
1773	4	35291326
1774	8	25550456
1775	9	252680
1776	9	16623807
1777	7	6288766
1778	4	34769359
1779	5	17819170
1780	6	5447344
1781	3	31307942
1782	11	28018681
1783	8	3890701
1784	8	26613817
1785	8	3479338
1786	10	15374685
1787	1	22469080
1788	4	16830808
1789	5	25726331
1790	4	8131692
1791	12	2052458
1792	6	29320580
1793	2	35926582
1794	1	20977708
1795	6	8938735
1796	8	10247141
1797	10	11164883
1798	1	19331876
1799	11	7694830
1800	7	17703604
1801	10	17810894
1802	2	4112926
1803	4	3830873
1804	6	22759296
1805	12	2788060
1806	12	21178720
1807	1	12717856
1808	6	6196948
1809	4	17543744
1810	8	13585587
1811	9	5062961
1812	10	8043728
1813	1	41958150
1814	7	3621379
1815	7	15171020
1816	10	733777
1817	3	11424646
1818	2	19880347
1819	2	35919844
1820	1	32488833
1821	12	5461159
1822	11	10573074
1823	9	11159990
1824	8	3337316
1825	1	2134479
1826	10	2640651
1827	8	18735612
1828	9	13728762
1829	6	23617768
1830	1	26576421
1831	5	27394014
1832	3	36110926
1833	7	544739
1834	4	25849306
1835	11	12894769
1836	7	4282804
1837	2	18347672
1838	1	30300307
1839	4	30254011
1840	8	16274547
1841	8	23697559
1842	11	19534190
1843	3	36393037
1844	1	19773702
1845	1	6066214
1846	4	1080531
1847	12	20060481
1848	2	3034959
1849	9	4219556
1850	3	12975399
1851	1	9142560
1852	8	8703750
1853	12	25726157
1854	9	19369483
1855	12	10007254
1856	12	13568175
1857	9	10333628
1858	4	31417235
1859	11	23112545
1860	2	11855193
1861	2	4417086
1862	1	1320531
1863	11	28643238
1864	9	4443130
1865	11	11286618
1866	10	10269595
1867	5	14066949
1868	11	23942200
1869	10	3761429
1870	9	16351054
1871	1	6455191
1872	7	3666298
1873	3	27480290
1874	2	34933348
1875	11	9277628
1876	9	4646059
1877	3	26333485
1878	3	22320026
1879	1	19446535
1880	12	10676435
1881	11	17492069
1882	12	6887715
1883	12	13684994
1884	11	22726640
1885	4	3066529
1886	5	1528253
1887	6	31054633
1888	5	324267
1889	2	17384384
1890	2	22620752
1891	10	21514371
1892	6	19809060
1893	7	20581098
1894	11	8865985
1895	11	5274817
1896	2	415675
1897	2	35414121
1898	9	19310497
1899	7	27209587
1900	6	17425579
1901	8	2684263
1902	8	28111475
1903	11	26838284
1904	9	1559751
1905	1	42295114
1906	9	5474431
1907	6	28886624
1908	7	23604431
1909	2	4210409
1910	11	24854729
1911	6	3226365
1912	2	15709228
1913	10	13068305
1914	12	19737389
1915	12	2258203
1916	12	2612385
1917	6	16174276
1918	2	11857404
1919	8	10677204
1920	3	32713983
1921	10	11338346
1922	2	20853945
1923	10	5133322
1924	6	16448521
1925	4	17555630
1926	12	18421541
1927	2	35472368
1928	12	6719708
1929	10	2981571
1930	4	2086155
1931	9	6003153
1932	1	21810069
1933	2	24653838
1934	2	14178530
1935	6	4410579
1936	11	18622549
1937	9	8716776
1938	7	4366155
1939	8	19924267
1940	12	25863847
1941	8	9239240
1942	4	26826108
1943	10	16498251
1944	11	5689717
1945	7	29214392
1946	10	16317006
1947	6	26091871
1948	10	12166364
1949	10	5563862
1950	3	21251593
1951	6	29089237
1952	9	4240226
1953	8	9384620
1954	10	17794562
1955	8	25822364
1956	8	8246536
1957	12	5690190
1958	3	24976389
1959	5	29112126
1960	6	1604090
1961	12	6764728
1962	5	5230472
1963	5	26862406
1964	1	1370668
1965	1	715714
1966	7	22143363
1967	8	4878147
1968	1	39980535
1969	11	14102544
1970	1	8341569
1971	11	4064690
1972	4	23356344
1973	8	12003176
1974	6	4880376
1975	2	24464057
1976	5	20494143
1977	2	980062
1978	2	4959044
1979	2	11453229
1980	1	299857
1981	12	16336225
1982	3	10212103
1983	12	22154834
1984	4	764041
1985	5	13427658
1986	4	3926481
1987	6	16558426
1988	8	3478120
1989	12	8430318
1990	3	16865029
1991	12	4622684
1992	4	35132394
1993	8	10520365
1994	4	7918347
1995	9	19000177
1996	10	13036980
1997	5	5370601
1998	8	20199248
[truncated: 5,203 more rows]

## Sheet: mic_class
Importance	CHROM	POS
0	5	27911643
1	10	10133304
2	3	35809832
3	10	11141067
4	4	19828763
5	12	3066511
6	3	4441485
7	1	1621450
8	3	1842540
9	11	28312904
10	3	33680301
11	3	24722191
12	7	24731836
13	1	105605
14	12	12245644
15	2	25302428
16	12	27449747
17	7	28749151
18	2	35584326
19	4	1601174
20	3	10613166
21	11	17804257
22	11	373365
23	6	11603974
24	8	25513961
25	10	11512718
26	7	16715569
27	9	49203
28	1	4438410
29	1	23044961
30	4	33839164
31	2	6664713
32	2	32781673
33	11	27514467
34	9	18685336
35	8	17777152
36	8	23550742
37	9	22932040
38	3	1184078
39	8	19406360
40	1	24720476
41	7	16415995
42	4	9591418
43	10	21757527
44	10	601147
45	10	21855288
46	5	19653477
47	4	4278367
48	3	18863749
49	9	10537006
50	11	17140324
51	4	10294135
52	11	19269294
53	1	27149661
54	7	17518709
55	4	18527634
56	1	27437661
57	1	715714
58	8	16758781
59	12	747263
60	11	8122314
61	11	28976021
62	3	33679869
63	3	7397681
64	2	34537012
65	5	2525695
66	8	1316704
67	6	195560
68	12	16107838
69	7	4282804
70	9	17759353
71	10	680411
72	11	14483569
73	6	17461508
74	6	4726947
75	3	21859623
76	1	1646385
77	12	17552219
78	8	17970303
79	6	22351349
80	11	193719
81	11	21812944
82	4	33116965
83	3	16243331
84	10	2978981
85	8	28423958
86	7	297724
87	6	30943251
88	5	14790475
89	7	2455093
90	11	25057637
91	1	20774186
92	12	15804652
93	7	16739851
94	2	35931426
95	4	4977658
96	12	16132045
97	2	7006682
98	2	18156794
99	9	1561118
100	6	14035067
101	9	4919275
102	4	32642650
103	6	24049629
104	12	8496702
105	11	23963572
106	7	10994402
107	2	2346288
108	12	15893634
109	2	4944801
110	10	17845078
111	4	28983804
112	2	35536847
113	2	681478
114	12	18271147
115	4	9437098
116	7	10050845
117	11	17492069
118	1	13841847
119	10	9887610
120	4	12905755
121	3	26049851
122	11	17818264
123	11	3710457
124	4	20904180
125	9	16576614
126	5	7747061
127	9	22407892
128	4	2283466
129	9	21555502
130	7	16824314
131	12	26816803
132	11	1012427
133	5	14558851
134	6	14459727
135	5	4497101
136	10	23000354
137	5	23971762
138	7	24003556
139	2	11878305
140	4	16104248
141	2	9347163
142	7	20519364
143	8	2603634
144	1	15614001
145	11	4624917
146	1	716019
147	4	18205487
148	3	16973758
149	8	10905226
150	1	39875040
151	7	5773355
152	10	7642307
153	1	716256
154	12	27185592
155	3	24067402
156	4	13846356
157	7	21182122
158	4	13607266
159	11	4489729
160	1	43244177
161	8	28418673
162	2	23166760
163	10	11248547
164	6	18305392
165	11	29003548
166	1	41958150
167	7	13137153
168	1	14899446
169	12	24922344
170	10	14153788
171	2	5937238
172	12	14916825
173	7	13261741
174	12	6479187
175	1	42168172
176	6	1621864
177	10	18994611
178	3	10594925
179	2	159179
180	2	5768337
181	3	16251439
182	2	24464057
183	1	32740977
184	7	9692343
185	9	18092409
186	10	9888225
187	4	14467978
188	7	22912689
189	12	27526131
190	9	7577798
191	1	43217417
192	11	3074896
193	2	35590458
194	1	34274861
195	1	2674645
196	5	18306252
197	3	36346899
198	7	19143273
199	4	12432891
200	12	6622759
201	2	30662600
202	8	14282545
203	6	10540720
204	10	22222840
205	12	26742692
206	8	21229171
207	9	19328186
208	12	10046682
209	1	5572220
210	6	20605169
211	7	9179917
212	11	25786222
213	5	6673625
214	9	10566585
215	3	11763251
216	11	13904320
217	6	3024356
218	2	21903549
219	5	24887965
220	5	25913493
221	2	6376864
222	1	8780154
223	10	21348600
224	7	604425
225	1	3166554
226	9	10389616
227	11	18291343
228	1	18541390
229	1	18738751
230	9	1841865
231	1	715876
232	11	1114
233	1	2319327
234	8	9718682
235	12	27160511
236	1	19361293
237	6	1730359
238	9	8110094
239	6	18978177
240	1	4635546
241	4	17373031
242	12	26328478
243	1	14091003
244	5	23585484
245	10	19861306
246	9	6362527
247	8	7796255
248	2	16639651
249	9	22893421
250	6	24514902
251	7	27164009
252	3	11919385
253	1	12106706
254	2	24374158
255	8	25550456
256	5	28348682
257	11	18883359
258	8	4041627
259	2	4364800
260	2	34586844
261	1	13188859
262	11	13276901
263	12	9341724
264	1	41723589
265	2	11849122
266	5	26743325
267	11	16192312
268	11	25839673
269	2	9214016
270	2	9590988
271	4	28588345
272	9	21549192
273	10	6489049
274	6	26599138
275	11	6584885
276	2	24047686
277	1	14003626
278	11	8122709
279	8	3458031
280	5	27966426
281	4	27326362
282	6	6118191
283	3	10003663
284	6	18754278
285	2	7094843
286	10	4260415
287	3	2521637
288	12	6887715
289	3	36396190
290	1	25998550
291	9	5313776
292	8	26689157
293	7	17377814
294	6	11557454
295	1	32394020
296	7	26931840
297	4	6749083
298	3	24886583
299	1	21307112
300	11	2701526
301	3	14276097
302	1	8022213
303	12	21517064
304	3	36393037
305	4	1885145
306	5	2033325
307	9	1559751
308	4	17197292
309	6	9160679
310	11	21366212
311	6	22267499
312	11	3612887
313	9	16703043
314	11	21455775
315	5	29504139
316	12	8887162
317	2	25017970
318	3	14637665
319	4	31089744
320	7	406605
321	11	28312565
322	11	27514769
323	6	24633663
324	1	28618813
325	8	28404437
326	5	23401327
327	6	22757465
328	11	1156513
329	1	13727799
330	4	6770197
331	11	27094705
332	6	18807235
333	4	23979842
334	8	690740
335	8	10982513
336	10	6784737
337	11	3335065
338	1	6495499
339	3	1732638
340	12	18086437
341	6	12183875
342	6	4402376
343	8	11146654
344	12	4895358
345	7	19964421
346	10	20906547
347	11	28198363
348	11	18132409
349	12	5727635
350	2	24508357
351	11	82296
352	4	26924652
353	10	12248630
354	12	15528450
355	3	1322096
356	2	17966659
357	5	7587758
358	9	6486578
359	7	9333942
360	11	3160097
361	2	28145107
362	12	20271215
363	10	9882456
364	9	14252449
365	7	29466436
366	8	23450494
367	6	30217273
368	2	6376335
369	8	3465968
370	6	1872271
371	7	9999393
372	5	1160415
373	3	6198715
374	7	11675319
375	9	6516941
376	8	16361884
377	11	14502165
378	5	9500230
379	8	24540895
380	1	36074774
381	7	22694667
382	9	1690577
383	10	1273163
384	9	20124696
385	1	20421940
386	7	21574905
387	8	11137167
388	12	8242301
389	2	24661648
390	5	28326671
391	7	8564273
392	2	25837975
393	1	21887249
394	11	18247465
395	11	23919166
396	2	14238834
397	4	7734895
398	6	18805548
399	12	15382008
400	4	9575600
401	3	26598881
402	11	274193
403	12	27411861
404	6	22533365
405	7	25506880
406	11	9391825
407	4	7175740
408	8	5851823
409	1	21306833
410	3	27320957
411	12	4353576
412	10	21504816
413	12	7425582
414	12	26588344
415	8	13585587
416	12	17612674
417	7	24700645
418	12	10917341
419	11	26246325
420	3	16294914
421	4	6930028
422	2	27758276
423	12	13687031
424	8	25788686
425	5	24922651
426	7	20712835
427	7	27684163
428	9	4333968
429	7	8266343
430	5	11833631
431	9	19423707
432	11	727621
433	3	764201
434	5	18601910
435	4	17555630
436	8	10699481
437	7	16600754
438	2	24702081
439	4	35492772
440	3	27065259
441	11	5556049
442	12	3173503
443	9	21375368
444	1	31703972
445	12	20904155
446	3	26038560
447	9	8622010
448	12	13168483
449	6	11135332
450	5	2322152
451	2	24737283
452	12	178476
453	4	34642382
454	11	4011950
455	2	2368069
456	9	9831849
457	6	27451289
458	9	8923550
459	7	2498575
460	6	8371111
461	1	37635958
462	8	25236290
463	7	5961613
464	9	17479674
465	9	7263707
466	12	12162975
467	12	15574517
468	9	8307462
469	11	6933448
470	3	3002577
471	6	31236997
472	11	8119963
473	3	25391658
474	7	27322504
475	5	18071657
476	4	35031730
477	2	17721705
478	9	8680457
479	12	1694504
480	7	6508765
481	2	10325877
482	6	14863878
483	4	23259230
484	10	17521295
485	6	11175639
486	1	19705188
487	10	2972935
488	12	27242472
489	4	32212743
490	7	13537863
491	2	24481046
492	8	20082934
493	12	9693029
494	1	1698705
495	2	24248297
496	12	4509308
497	2	3713494
498	1	25743290
499	1	7316685
500	9	9139307
501	8	24930443
502	4	7829523
503	3	12947127
504	4	30628474
505	8	28355213
506	1	28531646
507	12	6909514
508	11	9165668
509	3	27673398
510	3	35669328
511	10	1623742
512	4	31474958
513	2	8820119
514	4	4570924
515	8	16803239
516	6	28632534
517	5	29903499
518	1	29971231
519	5	21011800
520	11	2798417
521	7	13261381
522	4	5833270
523	10	21730417
524	4	31839547
525	4	20908387
526	8	8424566
527	10	21687570
528	3	14862767
529	4	30369691
530	10	22936452
531	3	24134654
532	8	19720887
533	12	25525655
534	11	18612980
535	8	10247141
536	6	20322237
537	1	12353497
538	4	35146792
539	10	23197689
540	4	856605
541	11	7846314
542	4	5937298
543	5	18599265
544	4	21023361
545	2	2588759
546	10	3737078
547	1	14125779
548	6	4124434
549	2	10323416
550	12	8490421
551	6	1545435
552	11	23156766
553	3	36237371
554	11	12894769
555	9	11319923
556	4	22820048
557	12	26730614
558	3	30145572
559	11	25064574
560	11	1654754
561	10	12840153
562	9	15174980
563	3	35033972
564	11	19081285
565	11	709025
566	7	17726845
567	5	2043696
568	2	22853692
569	7	215370
570	7	2816418
571	1	20813039
572	11	4583466
573	2	14309228
574	5	14238078
575	8	20139378
576	7	1598146
577	1	9504624
578	12	19727958
579	8	22006242
580	5	23611087
581	1	11518459
582	5	29074294
583	5	26973843
584	11	12992104
585	3	15931782
586	7	14315598
587	5	27780132
588	1	19417949
589	5	14965392
590	4	9596853
591	7	3307710
592	2	6408783
593	9	6444892
594	4	12236912
595	4	10562749
596	8	16095857
597	6	1672372
598	5	29183223
599	1	14576335
600	6	8600323
601	11	24731689
602	2	2741269
603	4	14938713
604	7	4633447
605	10	15162245
606	9	21411157
607	8	6501157
608	6	12582467
609	1	15588475
610	4	22034679
611	11	25124523
612	1	16999621
613	6	8522676
614	12	18437854
615	8	10387844
616	10	10999279
617	1	21258758
618	12	25812725
619	12	9464579
620	4	35175350
621	3	26549952
622	5	20609424
623	1	12517157
624	4	2086155
625	5	5603777
626	1	28616581
627	1	5366435
628	11	24854729
629	1	40793480
630	7	15152433
631	3	21287453
632	1	4204688
633	9	8980775
634	3	35282704
635	8	2931624
636	9	338541
637	3	9461003
638	4	3398035
639	2	2999222
640	4	21653494
641	12	26817604
642	6	20907567
643	3	15678358
644	9	17163913
645	11	9753664
646	2	20495204
647	11	4422451
648	8	27770915
649	4	15993921
650	12	1031394
651	6	30857720
652	9	4219556
653	1	3385222
654	4	9588889
655	10	1001492
656	7	14027855
657	4	30541897
658	10	9887724
659	1	9510091
660	7	12608225
661	3	1666655
662	11	6505893
663	11	28765947
664	11	637633
665	5	2888888
666	1	15293711
667	12	21517110
668	10	20376549
669	5	14328736
670	9	6101644
671	1	21448496
672	9	10777070
673	1	9002917
674	6	16236758
675	6	966098
676	11	4450079
677	6	23785360
678	4	31646089
679	9	21429629
680	12	5334355
681	10	15253242
682	12	20060481
683	6	8446836
684	4	19084185
685	8	14418908
686	6	10764075
687	11	19634376
688	1	42857797
689	2	19527269
690	6	535774
691	12	17714364
692	1	29345129
693	8	21136901
694	11	22933771
695	12	17986170
696	9	7578568
697	6	28511956
698	12	26206069
699	2	23068091
700	8	24367704
701	8	17425754
702	4	31939088
703	11	7257963
704	1	23613588
705	5	29916777
706	6	26051897
707	9	8552237
708	7	15817888
709	1	2763810
710	4	6592335
711	8	19124327
712	11	25185510
713	2	29701417
714	1	25186461
715	5	2054071
716	3	4921830
717	8	3813956
718	11	2379059
719	2	24033673
720	11	28998374
721	10	16390088
722	12	27491905
723	2	3467582
724	2	35098188
725	1	13686285
726	4	764041
727	9	6266004
728	7	12954381
729	5	503327
730	1	8585345
731	6	9473297
732	12	10551356
733	8	16641488
734	2	24766145
735	4	18670451
736	6	27002604
737	5	3108728
738	6	12735331
739	6	7312079
740	6	16174555
741	4	27475541
742	11	17769713
743	6	22627735
744	2	27697738
745	11	2342070
746	7	14441864
747	11	6682590
748	10	11855805
749	11	23112545
750	8	26426032
751	3	1039832
752	4	3830873
753	7	5907835
754	2	28326097
755	11	23834705
756	11	28865880
757	1	15411351
758	6	29072235
759	6	2684460
760	6	4424964
761	1	24045970
762	2	30284820
763	8	5511933
764	4	14021547
765	5	6185810
766	3	532717
767	5	7341987
768	8	9149063
769	2	30805822
770	9	9944394
771	11	11286618
772	11	17129753
773	11	8122670
774	4	17897980
775	8	6558775
776	3	30632957
777	4	31244677
778	4	3490784
779	12	3414130
780	2	12842658
781	11	172296
782	5	8005551
783	4	10499632
784	5	14864381
785	6	20188240
786	10	5563862
787	1	16974440
788	11	23754715
789	3	21845819
790	7	28481171
791	5	19710719
792	9	22698557
793	10	13893567
794	5	23350435
795	8	9359089
796	6	27246211
797	11	28681095
798	2	19526027
799	5	28763740
800	9	19388710
801	10	12571631
802	6	27706182
803	12	9906469
804	11	20949318
805	6	17008468
806	10	22761385
807	7	10982146
808	7	2676951
809	5	16960066
810	2	35463445
811	1	23238441
812	11	17091887
813	10	7709748
814	11	27584910
815	10	5988158
816	5	24568232
817	2	2779738
818	10	22552618
819	1	31222540
820	3	32808668
821	3	3876695
822	6	24256213
823	8	20443535
824	4	12385910
825	9	9121091
826	1	24469650
827	7	27113802
828	11	20955553
829	8	1147321
830	2	5570703
831	5	1404247
832	11	26590011
833	12	16860778
834	7	18352227
835	9	21009960
836	2	35925631
837	11	21629173
838	2	35176997
839	6	7788498
840	5	10287595
841	2	35474309
842	2	34844962
843	8	4547580
844	11	28480248
845	2	22184351
846	4	21728428
847	12	3688477
848	4	9493131
849	12	16600869
850	4	3995234
851	2	10022064
852	5	1528253
853	10	3761429
854	1	8730591
855	7	589059
856	10	4637008
857	2	24218872
858	1	11494518
859	3	14443304
860	12	11644238
861	11	9921227
862	10	3916550
863	2	11146606
864	10	14676613
865	2	16256001
866	6	16530451
867	7	28995685
868	2	14869527
869	2	415675
870	5	16744744
871	1	36902531
872	8	725581
873	1	26013602
874	11	28639684
875	5	27394014
876	3	12920761
877	12	7347672
878	8	16431554
879	4	6717800
880	7	1564330
881	5	25567991
882	12	3437431
883	7	15182221
884	4	32743649
885	8	8827677
886	6	13014925
887	7	16828854
888	8	17778224
889	6	27499752
890	12	19737389
891	6	9313602
892	8	9279207
893	2	11855193
894	7	28236168
895	11	17366101
896	3	3233632
897	3	11304301
898	10	15842390
899	9	16626533
900	6	14477376
901	3	36401820
902	1	5387540
903	2	6143302
904	7	17017343
905	1	19511832
906	3	11141920
907	8	5897290
908	3	9243135
909	11	8508587
910	4	18429209
911	11	5224052
912	2	21549564
913	6	25881392
914	8	3223385
915	7	2443659
916	4	33828877
917	6	31040258
918	12	26746240
919	6	26210110
920	5	22863279
921	7	3856691
922	11	26245056
923	12	3559801
924	8	27476922
925	7	6529892
926	5	4430955
927	6	23383059
928	5	26440095
929	3	14249891
930	11	29008196
931	6	17433051
932	2	15418284
933	3	438941
934	9	14701434
935	7	10965335
936	5	24257955
937	4	15322250
938	1	7158658
939	4	29672722
940	1	31689443
941	2	2287506
942	4	27159234
943	8	28371457
944	12	4131967
945	1	19331876
946	11	22875840
947	7	29325830
948	12	15456410
949	11	22933132
950	1	19647633
951	1	29207724
952	7	24689025
953	7	15157031
954	4	5727029
955	6	28884888
956	6	27754981
957	4	20917127
958	4	10933578
959	12	2112041
960	8	1162763
961	8	16757077
962	9	12221446
963	4	34948333
964	3	16853077
965	1	10209321
966	6	4211647
967	1	42247244
968	12	7274495
969	1	38811383
970	7	1548205
971	6	13190843
972	4	1643760
973	8	6689692
974	4	1600941
975	8	18179777
976	9	8554803
977	11	7376340
978	1	12524206
979	4	12927015
980	4	4024175
981	11	24449530
982	10	5466686
983	12	6764728
984	1	13189056
985	8	751059
986	10	3568297
987	7	21446481
988	5	28282428
989	3	18853477
990	12	12365032
991	11	27801107
992	3	19829572
993	8	11005488
994	5	9432
995	10	11799159
996	2	17800590
997	1	6347708
998	4	31053240
999	9	14287848
1000	4	16771596
1001	9	20289378
1002	7	5325078
1003	9	8636171
1004	12	13355805
1005	7	19791942
1006	10	5686210
1007	2	13134724
1008	1	1055778
1009	3	924707
1010	2	5268099
1011	1	31658613
1012	7	26516139
1013	8	2566262
1014	12	8088855
1015	1	24222393
1016	1	4912583
1017	1	5355664
1018	12	6719708
1019	2	5680433
1020	8	25283704
1021	9	8829202
1022	6	1240652
1023	5	28848865
1024	6	5688660
1025	1	14772677
1026	6	6196948
1027	4	24056558
1028	4	6116207
1029	5	14558799
1030	5	21777740
1031	5	10539975
1032	5	17747496
1033	1	20739378
1034	7	29607082
1035	4	17809876
1036	12	10134365
1037	12	6607425
1038	4	35291326
1039	7	16179372
1040	11	27211003
1041	12	27333724
1042	11	28642259
1043	5	10094558
1044	11	7845995
1045	8	16587906
1046	6	11408323
1047	2	1493230
1048	10	11923599
1049	12	15942477
1050	11	26242433
1051	8	25365662
1052	1	23451529
1053	5	4538555
1054	4	10036334
1055	3	24832481
1056	8	28404042
1057	6	28512362
1058	11	8349879
1059	1	13078464
1060	5	29583572
1061	12	4622684
1062	4	13743840
1063	6	14663198
1064	3	22482767
1065	11	9918982
1066	3	34060767
1067	3	531547
1068	9	6815926
1069	4	14331623
1070	5	4140170
1071	12	17458645
1072	6	6424074
1073	8	2006298
1074	5	5382259
1075	9	11334496
1076	8	14919850
1077	4	22035000
1078	8	1743770
1079	11	2863293
1080	4	15059969
1081	12	13162232
1082	6	31185699
1083	12	27446814
1084	8	6291431
1085	1	2116471
1086	5	15199987
1087	11	13692382
1088	8	1019623
1089	11	1807112
1090	4	19127614
1091	1	20804455
1092	6	10861420
1093	1	15995928
1094	4	17035802
1095	3	546156
1096	9	17772719
1097	8	20261346
1098	8	16662418
1099	12	2696580
1100	3	5034624
1101	9	10922071
1102	11	17605567
1103	11	7096894
1104	4	33685552
1105	2	4555300
1106	7	11505756
1107	2	11857404
1108	9	7059976
1109	6	22468435
1110	12	8814544
1111	12	14884166
1112	6	31235279
1113	2	12832689
1114	4	23424178
1115	11	2293021
1116	2	20495535
1117	6	24438506
1118	10	13535995
1119	2	33028738
1120	8	25559887
1121	8	14620679
1122	9	6479434
1123	5	12593186
1124	10	3562752
1125	9	21319345
1126	4	19637464
1127	8	19575281
1128	2	31802908
1129	4	22772637
1130	12	26068178
1131	5	6179944
1132	2	4959701
1133	8	1472720
1134	8	4585041
1135	11	28844596
1136	5	14066949
1137	10	3683580
1138	7	29485740
1139	6	1898328
1140	7	3542460
1141	12	2075289
1142	10	14149144
1143	1	22843886
1144	12	8638247
1145	7	29642465
1146	10	20533815
1147	11	15774612
1148	10	7839713
1149	6	6973320
1150	11	17493345
1151	2	10833383
1152	11	21758761
1153	4	1634856
1154	5	25494605
1155	8	936824
1156	11	22799194
1157	1	29945349
1158	11	9241439
1159	10	4865552
1160	10	19408899
1161	1	18404881
1162	2	23424830
1163	10	12841420
1164	9	10263566
1165	8	10404120
1166	11	11165817
1167	5	29076289
1168	8	16013233
1169	11	14940978
1170	3	11460023
1171	5	1689646
1172	10	22438920
1173	11	28276985
1174	7	26556629
1175	12	3097797
1176	8	18579099
1177	3	21376188
1178	9	16623807
1179	8	124186
1180	9	4281179
1181	4	17382928
1182	2	5862530
1183	2	28601025
1184	12	7809737
1185	3	28916813
1186	6	19986462
1187	1	1787379
1188	3	21836294
1189	2	21902888
1190	1	3580136
1191	6	29150738
1192	7	15489221
1193	11	6857503
1194	4	16678890
1195	11	21629188
1196	7	29249821
1197	9	21429998
1198	12	19406585
1199	3	21680984
1200	9	4646033
1201	5	1686946
1202	4	31939563
1203	8	14239886
1204	5	26862406
1205	2	21869203
1206	4	24563581
1207	2	7791174
1208	6	27033413
1209	9	17283494
1210	4	10817017
1211	5	23848394
1212	4	11900186
1213	7	13336396
1214	8	5957771
1215	4	34358866
1216	3	18854030
1217	1	17533206
1218	6	30795207
1219	8	19924267
1220	8	2745456
1221	2	24507417
1222	4	28971063
1223	4	35083793
1224	1	15613839
1225	2	33904070
1226	9	2276674
1227	7	15365714
1228	2	19683070
1229	4	23003018
1230	8	9358270
1231	9	22786883
1232	11	17961672
1233	10	19180010
1234	8	19406723
1235	1	33427311
1236	12	14363754
1237	3	25425308
1238	9	14594478
1239	4	22042460
1240	4	14163233
1241	11	3682828
1242	11	4601387
1243	1	15653097
1244	4	753851
1245	7	28109729
1246	1	28632963
1247	9	22486292
1248	8	27193740
1249	12	6641671
1250	3	3710520
1251	4	17543744
1252	2	35624035
1253	7	12606505
1254	1	40754216
1255	12	24419804
1256	1	39977049
1257	1	29032915
1258	6	1673693
1259	2	35919844
1260	11	14133191
1261	3	32880494
1262	3	26614846
1263	8	14783570
1264	6	22068920
1265	2	20694213
1266	6	4446226
1267	4	13189609
1268	10	21082002
1269	4	32091181
1270	4	11167358
1271	6	13801210
1272	2	22504722
1273	11	6425438
1274	2	35821183
1275	4	18975813
1276	8	27469211
1277	5	4350447
1278	11	10298957
1279	5	5937534
1280	1	40511210
1281	1	41845218
1282	1	7248765
1283	3	33331504
1284	6	17538230
1285	9	43943
1286	12	4518261
1287	12	2612385
1288	2	2307564
1289	12	19742033
1290	4	10523009
1291	10	23019402
1292	12	4151320
1293	1	11470687
1294	10	14244637
1295	2	6842900
1296	10	733777
1297	2	11732554
1298	4	12903815
1299	8	2782126
1300	9	8306869
1301	11	23941200
1302	7	9511686
1303	5	847333
1304	12	7666597
1305	8	5471650
1306	1	19932351
1307	10	9362115
1308	4	31298795
1309	8	4560660
1310	6	28920294
1311	2	2164796
1312	4	1125496
1313	9	339620
1314	4	1806079
1315	5	25639720
1316	6	21562580
1317	6	2215656
1318	7	969983
1319	9	6299226
1320	8	3458578
1321	12	22059433
1322	4	15489076
1323	1	5162223
1324	10	14309325
1325	9	5052794
1326	7	6472116
1327	5	22487713
1328	1	15274630
1329	10	1031123
1330	7	21707268
1331	11	20893791
1332	8	20967759
1333	6	23821004
1334	11	1723651
1335	12	5473903
1336	3	25132909
1337	4	34939678
1338	2	18689431
1339	3	23334349
1340	4	35147212
1341	1	34230502
1342	3	29446028
1343	7	10553820
1344	8	439233
1345	8	1282290
1346	5	25143463
1347	8	19368421
1348	7	12499255
1349	12	12816849
1350	1	26576421
1351	10	5063924
1352	5	1689800
1353	5	4431704
1354	2	14212427
1355	9	15080491
1356	12	18169244
1357	12	16988358
1358	11	22988879
1359	12	7049540
1360	1	19417959
1361	12	24767262
1362	7	6012422
1363	2	414019
1364	11	3474563
1365	10	22590208
1366	7	26739898
1367	2	342288
1368	10	15040352
1369	12	19819283
1370	9	9462565
1371	9	9178197
1372	1	40587770
1373	11	27008298
1374	1	20080706
1375	7	25555404
1376	3	28215360
1377	10	9104947
1378	1	7101531
1379	12	25893445
1380	4	3066529
1381	5	29609065
1382	4	16690061
1383	4	32144474
1384	6	14615278
1385	12	3527571
1386	9	4403710
1387	11	12597204
1388	12	2212848
1389	12	27489916
1390	1	43249269
1391	8	25727426
1392	2	19525741
1393	8	28424452
1394	6	31198903
1395	1	3096053
1396	8	13068144
1397	6	12279251
1398	8	2806511
1399	6	20935139
1400	1	21966270
1401	12	16560130
1402	7	15156569
1403	9	352466
1404	6	3735942
1405	6	27560832
1406	8	12268479
1407	3	16631401
1408	2	5554518
1409	12	939634
1410	11	23821693
1411	2	8610457
1412	10	23112534
1413	3	2782345
1414	3	15192652
1415	10	10255279
1416	4	4728009
1417	12	4102399
1418	11	5123177
1419	1	27454367
1420	3	29437632
1421	11	26101476
1422	2	8081596
1423	1	6725036
1424	4	35423106
1425	11	8893215
1426	3	5107520
1427	9	21160123
1428	12	10335410
1429	8	17496182
1430	11	1113667
1431	2	6645085
1432	7	6458855
1433	12	16432913
1434	11	7848756
1435	7	28631021
1436	3	294601
1437	10	1518645
1438	8	6428026
1439	4	19269150
1440	8	12003176
1441	11	24030430
1442	2	1258753
1443	5	22563946
1444	12	3918270
1445	5	7714473
1446	6	27793520
1447	9	16527721
1448	2	20023309
1449	6	30892436
1450	10	20394018
1451	7	29569334
1452	10	2640651
1453	6	5177103
1454	8	341841
1455	1	41615642
1456	12	27427940
1457	11	17986268
1458	9	8696577
1459	4	35334469
1460	2	24242725
1461	5	10217473
1462	8	16805127
1463	4	758759
1464	4	12880493
1465	12	16587969
1466	2	6036598
1467	10	9491478
1468	4	19374985
1469	4	24223724
1470	4	33995588
1471	3	36110926
1472	2	11453229
1473	3	27735618
1474	4	4708064
1475	5	15024695
1476	12	9703467
1477	2	33683090
1478	12	18437129
1479	8	16867256
1480	4	22094978
1481	3	32878494
1482	8	24608337
1483	1	40720001
1484	1	15594321
1485	10	5457212
1486	5	1659003
1487	11	29007636
1488	6	8551145
1489	12	13397429
1490	11	15039844
1491	1	9816536
1492	1	7223445
1493	11	15971631
1494	4	4083256
1495	8	23697559
1496	1	26363479
1497	6	959157
1498	10	7222687
1499	11	14141684
1500	7	27209587
1501	3	29118435
1502	9	9719095
1503	6	2763116
1504	2	7061912
1505	8	3230
1506	4	34913097
1507	11	2141268
1508	10	21285289
1509	12	3265453
1510	1	39979255
1511	2	24753218
1512	10	16740864
1513	2	4428615
1514	2	13470812
1515	8	16641433
1516	3	2268453
1517	12	5871394
1518	12	5661701
1519	6	10273567
1520	11	20707519
1521	5	18486330
1522	4	21972216
1523	7	10011924
1524	7	17517848
1525	5	18717693
1526	1	3815035
1527	12	23613758
1528	1	6917563
1529	4	16613207
1530	8	25627879
1531	9	22932945
1532	1	39504261
1533	1	9996580
1534	12	16165504
1535	8	6745502
1536	9	318965
1537	1	13439832
1538	2	28217722
1539	11	15620352
1540	11	2906786
1541	8	19039655
1542	6	26211879
1543	3	465257
1544	9	2922845
1545	4	7934607
1546	7	28047637
1547	6	128125
1548	8	8313215
1549	10	22980566
1550	9	43268
1551	6	9050413
1552	2	3534386
1553	1	13613159
1554	2	23033133
1555	3	10424752
1556	4	29283597
1557	3	4128863
1558	1	41514207
1559	7	6464730
1560	5	5399726
1561	3	3796523
1562	2	11965796
1563	9	4018970
1564	8	870805
1565	1	15804506
1566	9	2038413
1567	3	34060320
1568	2	23424875
1569	7	18404105
1570	5	14966900
1571	12	24513747
1572	10	22775939
1573	4	32121899
1574	11	11313184
1575	7	11703227
1576	10	20578467
1577	7	23216157
1578	10	2825813
1579	10	15078003
1580	11	14689991
1581	6	13022842
1582	12	18421541
1583	8	12867189
1584	11	25393846
1585	12	22192152
1586	12	21966137
1587	11	24184306
1588	7	3971721
1589	7	7890421
1590	4	6749554
1591	1	43254222
1592	12	7536056
1593	2	7337366
1594	6	24705311
1595	6	14725085
1596	5	23544411
1597	1	6477706
1598	9	11622342
1599	6	4807049
1600	9	8109058
1601	2	14462431
1602	9	13508652
1603	6	1886648
1604	1	4989517
1605	10	16570771
1606	9	18627058
1607	7	3255912
1608	7	29652406
1609	11	26515751
1610	10	7897915
1611	4	20960609
1612	7	18843271
1613	9	4084553
1614	4	4305583
1615	10	10883115
1616	11	6432868
1617	4	27197629
1618	1	676317
1619	12	2553920
1620	4	21808692
1621	8	26447110
1622	5	6800629
1623	7	1149722
1624	6	7131666
1625	1	41916354
1626	6	9746864
1627	6	15619577
1628	6	26056883
1629	12	10807015
1630	12	15674935
1631	12	12774120
1632	8	21195904
1633	7	1638596
1634	8	23184680
1635	11	11200733
1636	7	5190837
1637	7	25412193
1638	1	37685259
1639	1	17327809
1640	12	17843643
1641	5	8683109
1642	10	10997584
1643	2	33634790
1644	12	13391404
1645	3	23227912
1646	6	29163859
1647	2	3520127
1648	10	16824176
1649	7	17016555
1650	1	14366980
1651	6	23455027
1652	11	922837
1653	1	27409839
1654	1	2619874
1655	1	21884737
1656	8	20010766
1657	8	19961388
1658	4	12432570
1659	9	17851604
1660	11	28824637
1661	2	17902027
1662	7	20185534
1663	2	23159083
1664	8	20983595
1665	2	16022223
1666	1	15630273
1667	11	29006489
1668	6	10632947
1669	2	34271725
1670	6	29086139
1671	11	28737341
1672	4	5189499
1673	1	16903046
1674	4	6872330
1675	5	16976413
1676	4	20785788
1677	4	25092777
1678	6	4409721
1679	9	16275940
1680	1	20656770
1681	7	24144145
1682	3	13657006
1683	5	21515297
1684	2	9769682
1685	6	12184505
1686	12	20094491
1687	11	25418654
1688	4	13192028
1689	8	3796675
1690	8	16274547
1691	2	33751233
1692	5	20498449
1693	9	20135961
1694	2	4258935
1695	9	603571
1696	9	4424532
1697	6	6086115
1698	3	31576227
1699	5	19666592
1700	5	17778963
1701	5	8344811
1702	2	7343149
1703	6	19808595
1704	12	5334903
1705	4	7563257
1706	3	911209
1707	10	4196457
1708	1	19781431
1709	1	13711016
1710	5	29570128
1711	1	8583823
1712	2	1100983
1713	12	8141406
1714	7	25912174
1715	6	18805349
1716	4	4728041
1717	2	19826532
1718	2	77785
1719	9	13747378
1720	4	1601278
1721	12	10770528
1722	6	3988634
1723	8	24611518
1724	9	5236048
1725	5	29510892
1726	7	1696201
1727	6	29696510
1728	10	13068305
1729	6	8637701
1730	5	6906431
1731	9	9841967
1732	5	13815617
1733	8	6502687
1734	2	24756826
1735	2	174799
1736	12	13166635
1737	10	19873408
1738	4	10604388
1739	8	20682548
1740	11	23607434
1741	12	9196604
1742	2	4702749
1743	8	16606938
1744	11	4448090
1745	4	23560563
1746	3	35297389
1747	1	15663586
1748	12	19301463
1749	10	20331327
1750	1	34587358
1751	2	1547507
1752	7	22143363
1753	1	10941845
1754	4	10533326
1755	2	33750000
1756	3	13313786
1757	9	5247509
1758	6	9142476
1759	5	29667150
1760	5	2095582
1761	5	23435091
1762	1	7828089
1763	4	16033177
1764	7	17020584
1765	3	22886499
1766	9	279850
1767	12	2257799
1768	9	4125740
1769	6	26935791
1770	2	2262563
1771	9	15314924
1772	2	34476037
1773	7	19184841
1774	12	23686548
1775	10	20720992
1776	9	5651772
1777	7	17079746
1778	6	17084295
1779	2	23951974
1780	6	1238529
1781	11	19310073
1782	1	15613854
1783	10	17554609
1784	11	7842444
1785	1	42228818
1786	8	7648950
1787	7	6970539
1788	8	3096059
1789	8	2223629
1790	4	26248269
1791	6	2181617
1792	2	24387459
1793	2	35892694
1794	5	16254731
1795	8	23695641
1796	2	34221089
1797	1	12939454
1798	12	5530990
1799	11	11336021
1800	4	3320974
1801	11	3183545
1802	7	23495891
1803	8	3100364
1804	4	20694552
1805	7	17471759
1806	8	5870652
1807	3	22858124
1808	4	3250463
1809	2	5843551
1810	2	17664106
1811	3	27250516
1812	7	16467039
1813	9	6445524
1814	5	23879118
1815	3	12733505
1816	12	23726735
1817	12	8986669
1818	4	22291354
1819	11	26341781
1820	2	35372744
1821	1	11301915
1822	9	21306888
1823	7	8105637
1824	4	22378571
1825	12	23060437
1826	1	16255045
1827	11	20906424
1828	8	26142334
1829	7	6503555
1830	6	30933415
1831	8	20448836
1832	4	23979998
1833	9	7136282
1834	2	179882
1835	4	35412060
1836	7	21318219
1837	1	14717673
1838	6	23352014
1839	5	4437491
1840	1	1372576
1841	8	2596082
1842	2	18852472
1843	3	705638
1844	8	7729125
1845	11	20456414
1846	10	16651194
1847	10	15016343
1848	1	5162717
1849	9	8728429
1850	9	4237482
1851	6	11605728
1852	3	7087242
1853	4	13483058
1854	12	18331295
1855	8	28226757
1856	2	24732752
1857	10	22765439
1858	7	24560112
1859	4	12927454
1860	11	25111710
1861	2	11789480
1862	1	21664036
1863	7	22764423
1864	5	6444069
1865	5	12628360
1866	12	14129150
1867	1	38549260
1868	6	2529064
1869	2	8050015
1870	11	27804149
1871	6	1057979
1872	8	439657
1873	5	1438767
1874	6	965632
1875	11	14945141
1876	10	14090574
1877	3	3238688
1878	6	2378979
1879	3	3395344
1880	5	13372612
1881	1	41071504
1882	10	6127672
1883	6	26394643
1884	4	4417998
1885	12	16132075
1886	1	43040607
1887	11	22647256
1888	12	8553438
1889	11	8210798
1890	1	27079447
1891	5	19715437
1892	8	19822879
1893	10	14252003
1894	7	16470524
1895	6	20352319
1896	8	16642914
1897	9	258100
1898	4	5925581
1899	6	502145
1900	8	8821968
1901	8	17061234
1902	8	10542317
1903	10	3193134
1904	8	2964414
1905	1	20846907
1906	12	27275174
1907	4	33404748
1908	5	22281140
1909	11	21955091
1910	2	13136732
1911	8	151847
1912	6	14983672
1913	1	36902474
1914	8	18698436
1915	2	2738139
1916	2	1633067
1917	11	4884021
1918	5	18306219
1919	2	3567233
1920	12	4044640
1921	8	6060988
1922	5	18028438
1923	12	3524081
1924	6	16552453
1925	10	7897461
1926	3	6255396
1927	5	583025
1928	1	42624947
1929	2	18285063
1930	4	16945326
1931	4	350867
1932	9	15425525
1933	2	33425666
1934	10	9638369
1935	8	28111475
1936	1	5466225
1937	7	6455011
1938	4	4678890
1939	12	10859513
1940	1	18429639
1941	5	17734784
1942	10	13816312
1943	12	16084978
1944	1	39910625
1945	1	41315036
1946	2	35887936
1947	6	17656371
1948	7	16175732
1949	6	3032529
1950	4	22394620
1951	6	30536653
1952	2	29538262
1953	11	21629104
1954	12	11649600
1955	7	14356738
1956	3	15206750
1957	2	29178805
1958	4	34750714
1959	8	18600477
1960	2	5654812
1961	11	141645
1962	11	3779674
1963	9	11600478
1964	11	22816444
1965	9	20816682
1966	5	28662595
1967	12	27451463
1968	4	21027533
1969	3	11424646
1970	4	6367648
1971	4	26655175
1972	11	9876137
1973	12	488473
1974	7	27823351
1975	8	20610131
1976	12	22373594
1977	1	9593109
1978	10	4008519
1979	9	16243030
1980	5	2329605
1981	4	21308091
1982	1	14234608
1983	1	15950982
1984	1	16859389
1985	12	18888958
1986	9	11625876
1987	12	10007254
1988	5	23977493
1989	3	24058588
1990	4	1370044
1991	7	25061446
1992	1	10539624
1993	8	18630995
1994	7	6819790
1995	3	12059088
1996	10	2163707
1997	5	26283133
1998	12	1002786
[truncated: 5,203 more rows]

## Sheet: mic_regress
Importance	CHROM	POS
0	3	4441485
1	12	3066511
2	5	27911643
3	1	4438410
4	11	27514467
5	3	10424752
6	10	10133304
7	7	28749151
8	1	1621450
9	1	41899434
10	11	28312904
11	9	4293859
12	1	32740977
13	10	22775939
14	3	1842540
15	11	373365
16	4	1885145
17	4	1601174
18	10	12166364
19	3	35809832
20	5	19653477
21	10	11139257
22	1	28531646
23	2	2368069
24	1	42168172
25	9	17759353
26	2	18156794
27	12	5406202
28	1	1646385
29	6	4402376
30	12	24513747
31	12	12245644
32	10	17367651
33	4	14791201
34	10	11141067
35	7	24689025
36	4	32642650
37	9	4219556
38	10	11248547
39	9	49203
40	10	680411
41	8	16907125
42	8	20967759
43	11	18883359
44	9	19328186
45	2	18285063
46	6	7514784
47	4	8375274
48	7	26516139
49	10	21855288
50	2	2999222
51	4	19828763
52	10	15842390
53	2	4944801
54	9	6799797
55	1	716256
56	4	16104248
57	1	715876
58	11	21474724
59	5	19715437
60	4	9596853
61	5	12628360
62	8	2806511
63	4	5443884
64	1	43254222
65	1	43249269
66	6	11408323
67	2	9216830
68	3	16866404
69	1	716019
70	11	28198363
71	7	11675319
72	8	11146654
73	9	9185158
74	4	13138118
75	1	2619874
76	8	1924274
77	8	5952321
78	7	8626364
79	12	25364112
80	8	16907130
81	2	12842658
82	1	9611467
83	9	1561118
84	10	1273163
85	12	17986170
86	3	9461003
87	2	21869203
88	12	16728960
89	11	4601387
90	8	14418908
91	6	11557454
92	1	21307112
93	1	20845414
94	9	159885
95	9	10922071
96	8	6745502
97	8	10905226
98	3	7087242
99	9	5474431
100	3	13657006
101	6	10540720
102	1	4592579
103	10	4637008
104	10	1272800
105	7	21010762
106	4	19405941
107	5	29903499
108	8	2006298
109	4	9437098
110	8	4827606
111	4	6872330
112	7	9179917
113	12	3414130
114	12	2112041
115	3	19280700
116	3	24722191
117	7	15488879
118	9	5710416
119	8	16805127
120	10	2978981
121	4	21653494
122	10	22936452
123	9	279850
124	11	25786222
125	10	12571631
126	11	2342070
127	7	10051015
128	2	9214016
129	1	27122999
130	2	29403
131	1	13188859
132	6	18305392
133	3	16362446
134	10	7222687
135	12	17817328
136	5	4140170
137	1	20739378
138	6	31236997
139	1	6477706
140	11	26246325
141	2	7061912
142	8	17322484
143	11	22647256
144	6	27822015
145	9	8871161
146	1	10737498
147	1	25998550
148	10	9104947
149	4	17555630
150	6	16489580
151	3	18050189
152	8	25920321
153	1	6501816
154	10	5686210
155	1	31703972
156	7	14490350
157	1	715714
158	7	7101769
159	3	532717
160	11	3444108
161	2	24218872
162	2	13470812
163	1	41071504
164	7	9832374
165	4	35263437
166	4	3197997
167	6	1238529
168	5	20230280
169	6	11135332
170	9	4816011
171	9	9831849
172	8	16274547
173	1	39248374
174	12	27446320
175	6	30795207
176	2	681478
177	11	27852014
178	7	18259289
179	1	20095716
180	8	20139378
181	10	14251964
182	3	11671086
183	8	28404042
184	6	4424964
185	10	2972935
186	4	14467978
187	6	26835413
188	7	25506880
189	2	35176997
190	12	16132045
191	2	24033673
192	5	23879118
193	4	32212743
194	6	17656840
195	1	36902474
196	12	9058507
197	8	28415795
198	3	33679869
199	12	5334355
200	9	16532855
201	12	21517110
202	6	26394643
203	8	14620679
204	1	13384834
205	10	15162245
206	7	27164009
207	7	3307710
208	6	22068920
209	10	3059875
210	11	11165817
211	5	25155291
212	11	26176169
213	4	8287704
214	12	9341724
215	8	6593643
216	12	14529127
217	2	26356777
218	1	1372576
219	1	9504624
220	11	27514769
221	7	9333942
222	4	6930183
223	9	16015573
224	10	11855805
225	2	35098188
226	6	27550677
227	1	13439832
228	12	19373984
229	6	22757465
230	2	7791174
231	7	6458855
232	8	10677204
233	2	30106308
234	1	35571305
235	3	16251439
236	11	24030430
237	4	15059969
238	10	7642307
239	8	21378252
240	12	5530990
241	1	13221762
242	1	20849129
243	2	10833383
244	1	22729243
245	4	31417885
246	12	11861597
247	9	5697527
248	1	42302961
249	11	863900
250	7	6472116
251	7	588781
252	11	19558084
253	3	29118435
254	7	5190837
255	4	5987296
256	11	23112545
257	2	34844962
258	11	20815618
259	7	10994402
260	6	15855391
261	4	10294135
262	7	6012422
263	8	17777152
264	11	4445629
265	10	3619389
266	3	11141920
267	12	27530374
268	9	15174980
269	3	34842095
270	3	1373844
271	7	18736569
272	4	13525617
273	9	8684331
274	12	21517064
275	5	19666592
276	1	22543370
277	4	13266613
278	6	3336079
279	12	27449747
280	12	26293438
281	5	28326671
282	9	8775666
283	5	11057325
284	2	33282437
285	12	2071473
286	2	1325589
287	2	2346288
288	11	3474563
289	9	43943
290	2	18808890
291	7	16415995
292	7	14315598
293	4	22578663
294	3	6105693
295	8	3230
296	1	10910014
297	8	12003176
298	6	9050413
299	2	11789725
300	1	36081960
301	10	23012141
302	12	15456410
303	3	18863749
304	3	14130211
305	7	9333854
306	2	35584326
307	6	26051897
308	12	5690190
309	10	16390088
310	9	1559751
311	11	21629104
312	10	14153788
313	5	4223893
314	5	27414828
315	3	16329345
316	1	19511832
317	8	10520365
318	2	34037681
319	10	17292570
320	3	24781636
321	1	14305444
322	7	17736476
323	9	8680457
324	2	10325877
325	12	18888958
326	10	400493
327	1	15857252
328	8	25513961
329	6	30442974
330	9	1690577
331	1	34274861
332	8	28415372
333	9	603571
334	10	6857676
335	3	11304398
336	6	18805349
337	6	16174555
338	5	16464408
339	3	29446028
340	8	9718682
341	4	22148816
342	3	35695930
343	10	7897975
344	10	7897461
345	4	32786894
346	3	30632957
347	8	13068144
348	11	23690728
349	4	1841614
350	10	1623742
351	5	13815617
352	6	4500898
353	1	1861139
354	4	4977658
355	1	43235973
356	4	20159335
357	3	36033961
358	6	14725085
359	12	25500060
360	10	3568297
361	10	11512718
362	1	16255002
363	11	6857503
364	7	26216498
365	9	4424532
366	2	10605549
367	11	17974061
368	11	14689991
369	10	10999606
370	12	13568175
371	10	2436870
372	11	2489504
373	4	9208868
374	8	16809113
375	2	23166760
376	4	13607266
377	3	11763251
378	5	16960066
379	4	24056558
380	2	4416058
381	2	780235
382	12	20904155
383	7	27211019
384	12	8652394
385	4	23793189
386	10	13535995
387	6	10322125
388	10	19183614
389	10	11164883
390	1	4874502
391	12	5334903
392	4	16771596
393	2	17651701
394	8	11005957
395	2	24009182
396	1	14538945
397	5	19710719
398	8	17417453
399	7	13338363
400	6	22627735
401	9	22078459
402	1	1517690
403	4	4350459
404	4	14021547
405	10	22809497
406	4	16257610
407	10	3634394
408	10	18994611
409	1	1281782
410	6	12582467
411	12	26544311
412	11	16861132
413	11	4906013
414	5	28489189
415	12	16107838
416	10	21687570
417	7	25060622
418	12	10007254
419	4	3320974
420	4	21808692
421	12	12121881
422	10	10999279
423	4	32681859
424	10	3923924
425	7	10965335
426	10	13836117
427	9	5236048
428	1	26319036
429	4	16765471
430	9	18627058
431	2	21110092
432	7	17518709
433	5	7341987
434	2	26294621
435	6	22351349
436	2	23159083
437	6	1240652
438	7	13261381
439	9	744685
440	11	17366101
441	9	8636171
442	6	17458947
443	4	12388297
444	2	24047686
445	5	6888201
446	4	31474958
447	11	3606840
448	7	19136103
449	11	28844596
450	1	21258758
451	11	24854729
452	4	15348095
453	4	4358812
454	10	3737078
455	4	16042526
456	5	14790475
457	12	16208879
458	4	9591418
459	4	5925581
460	8	17665708
461	9	7578568
462	11	18291343
463	7	28631021
464	6	23785360
465	12	3524081
466	2	11453229
467	12	22192152
468	8	3458031
469	9	352466
470	11	6682590
471	1	14576335
472	4	21496868
473	6	19808595
474	7	11588482
475	8	1147321
476	7	13137153
477	2	17721705
478	10	7897470
479	9	20124696
480	11	13904320
481	5	28348682
482	9	22932040
483	12	8496702
484	12	26145763
485	5	23611087
486	12	8242301
487	3	21778958
488	4	12437773
489	4	12432570
490	4	21340929
491	1	20117854
492	11	20234268
493	9	13226403
494	9	67132
495	12	15574517
496	2	34271725
497	1	24045970
498	8	16867256
499	4	17373031
500	4	753851
501	1	36900232
502	6	29496964
503	12	18271147
504	10	14252003
505	8	12799441
506	11	26098535
507	2	20495204
508	5	18385602
509	5	28662595
510	11	19496112
511	8	10542317
512	3	31440503
513	4	16333458
514	11	28737341
515	12	3097797
516	1	31689443
517	1	20880806
518	7	544739
519	1	19128427
520	5	14905101
521	4	28106019
522	8	28371457
523	11	7377750
524	4	1578701
525	2	10035515
526	7	6819790
527	3	21836294
528	1	3612854
529	7	16467039
530	3	14240444
531	12	16336225
532	5	9500230
533	4	35426055
534	1	40667761
535	12	26328478
536	8	3519039
537	8	4059509
538	11	11272375
539	10	21082002
540	8	845059
541	8	16095857
542	7	3542460
543	5	26460111
544	1	5611324
545	4	29283597
546	8	17970303
547	10	9638369
548	2	23951974
549	4	18975813
550	2	6577367
551	1	8419890
552	4	6930028
553	7	17460210
554	7	19818885
555	8	16758781
556	9	11319923
557	9	16626533
558	8	25488528
559	11	6917489
560	1	37129879
561	8	885656
562	8	26447110
563	12	26742692
564	1	3166291
565	10	10269595
566	4	6707172
567	1	15613854
568	1	12983579
569	1	4635546
570	6	23995925
571	7	13292714
572	1	39477705
573	12	3527571
574	7	7308551
575	8	5471518
576	5	2461446
577	7	26836473
578	5	4475387
579	12	16432913
580	8	6571029
581	1	12510448
582	6	11603974
583	8	184958
584	4	26020064
585	11	21629188
586	11	15287488
587	5	8901491
588	2	35919244
589	4	4212286
590	1	43088481
591	6	28884888
592	3	4441737
593	8	3465968
594	4	23259230
595	9	6272009
596	1	23238441
597	7	17319465
598	4	4417998
599	1	14369657
600	1	14066659
601	9	17954681
602	11	6933448
603	8	1163149
604	8	19720887
605	11	17804257
606	6	31235279
607	10	6784737
608	4	6106823
609	5	29076289
610	8	26739035
611	7	14470101
612	7	9999393
613	1	21884737
614	12	25863488
615	5	17734784
616	12	19742851
617	8	17493396
618	12	3266066
619	5	10094558
620	11	11313184
621	12	18758938
622	9	12025937
623	12	25421477
624	2	10028296
625	6	1621864
626	1	21306833
627	1	1698705
628	10	19873408
629	5	27043787
630	4	5727029
631	10	21920282
632	2	10838541
633	10	4530017
634	4	33839164
635	11	8122670
636	5	28709122
637	12	5727635
638	1	5008968
639	6	23352014
640	3	35282704
641	3	19998581
642	1	43250427
643	4	4278367
644	9	14594478
645	4	33323255
646	8	9279207
647	1	18541390
648	4	20382614
649	2	21869645
650	11	8122314
651	11	23169500
652	11	5274817
653	8	28111475
654	2	21902888
655	1	41723589
656	10	11911353
657	7	3391436
658	11	11740991
659	2	6143302
660	7	11537666
661	2	10833031
662	3	36309013
663	8	20443535
664	6	1265725
665	7	6467971
666	3	8643229
667	12	1002401
668	3	21845819
669	10	1623800
670	2	914581
671	9	21353022
672	3	11460023
673	10	12165759
674	8	9359089
675	8	28289395
676	11	8508587
677	9	18685336
678	1	15927497
679	3	16853425
680	10	5348649
681	2	23782671
682	5	24922651
683	10	9884795
684	2	9188704
685	11	9033698
686	6	23383059
687	10	16358060
688	11	17949025
689	11	7626443
690	1	1517723
691	6	31185699
692	8	3458578
693	2	32790417
694	2	22581980
695	12	27362746
696	12	15674935
697	3	10613166
698	6	98254
699	4	16882708
700	9	22486292
701	2	17384384
702	12	19731605
703	5	21681585
704	5	2636669
705	11	8816045
706	11	9947490
707	12	3167804
708	2	10833501
709	4	12385910
710	3	32264505
711	5	27394014
712	1	20080706
713	5	25494605
714	4	3398082
715	9	407057
716	3	219603
717	12	24021509
718	12	10964503
719	4	28983804
720	2	22595699
721	9	12683370
722	2	34817423
723	7	7063988
724	2	34586844
725	2	10608969
726	1	24720476
727	3	35298099
728	9	7027274
729	6	13069730
730	3	33102124
731	9	18117838
732	4	27930399
733	6	17656371
734	7	27408892
735	7	22143538
736	7	21182122
737	5	1378130
738	2	24287055
739	5	8344811
740	7	23336392
741	12	15118386
742	3	14284945
743	1	21589478
744	3	36393037
745	4	11099650
746	6	29086139
747	9	11540069
748	3	33601997
749	1	11486723
750	11	8498593
751	9	11156091
752	12	14363754
753	5	21338817
754	4	17967145
755	11	21758761
756	1	10128022
757	5	8119410
758	7	16827614
759	11	23625065
760	6	965632
761	5	29609065
762	6	24158924
763	1	41615642
764	4	23986121
765	8	3223385
766	6	27984665
767	5	25143463
768	6	8371111
769	5	22487713
770	1	41315036
771	3	15942949
772	12	6479187
773	11	1723651
774	1	14091003
775	8	20629099
776	1	19432681
777	1	12086514
778	8	6503552
779	12	13168483
780	11	1603100
781	1	24222393
782	10	9882456
783	7	2983814
784	11	19634376
785	3	5107520
786	11	28312643
787	1	21276489
788	11	10573074
789	7	16824314
790	1	14899446
791	5	6769947
792	11	27410383
793	4	283977
794	4	3656491
795	2	33751233
796	2	11732554
797	7	1873825
798	4	5260133
799	6	31201151
800	7	3666298
801	1	36920937
802	2	5570703
803	1	12517157
804	4	2482801
805	9	7578221
806	2	3520127
807	8	1457755
808	2	10394894
809	6	17425579
810	4	12903815
811	7	29603699
812	7	14437548
813	1	6495499
814	12	23900974
815	6	28337645
816	2	27127973
817	7	17020584
818	8	28258730
819	9	9462565
820	1	40754216
821	1	15311420
822	5	14238078
823	4	17897980
824	10	21160825
825	9	339620
826	11	5668417
827	4	1370044
828	8	12268479
829	10	20720992
830	11	3905372
831	1	37137309
832	4	35191209
833	11	5233262
834	8	28206909
835	8	3100364
836	9	6723027
837	12	18601563
838	2	24653838
839	12	9054338
840	9	7176379
841	1	41320460
842	12	18061582
843	3	21680984
844	2	7004176
845	11	28940694
846	6	4342882
847	7	16738622
848	5	8005551
849	7	27684163
850	12	25192750
851	2	8610457
852	4	32121899
853	12	22910881
854	1	2319327
855	2	14212385
856	10	2640651
857	2	24642395
858	7	26918070
859	5	24020350
860	8	14749544
861	12	26817604
862	4	17982263
863	6	16529263
864	8	840712
865	9	18636966
866	11	21955091
867	6	14035041
868	11	8139985
869	10	4234802
870	8	16802398
871	2	14235716
872	11	25785814
873	2	17481405
874	11	10374092
875	1	21447275
876	8	16913728
877	1	15696481
878	6	30506095
879	10	12694232
880	9	22896545
881	9	7915638
882	2	16639651
883	2	22077017
884	6	2215656
885	4	6337053
886	9	4160994
887	4	35412060
888	3	6338937
889	11	22726640
890	2	25302428
891	9	7263707
892	10	22438920
893	11	7257963
894	4	19076656
895	6	966179
896	3	30145572
897	11	16772369
898	6	5830527
899	11	1884500
900	12	17603196
901	5	29924279
902	12	17990202
903	12	12140474
904	6	1212920
905	7	9360916
906	4	19587504
907	2	24034992
908	3	27457514
909	12	11644238
910	1	21887249
911	5	20498449
912	1	3382811
913	4	4148255
914	8	5895177
915	11	14619143
916	9	18312955
917	2	35194615
918	1	4085937
919	7	20519398
920	12	16860778
921	5	24990292
922	11	8114214
923	11	29006489
924	9	6313617
925	9	8622010
926	2	24505869
927	6	29696510
928	8	21733339
929	7	7075757
930	4	8234582
931	11	27584910
932	4	29678245
933	9	22828420
934	12	26444115
935	2	19739047
936	4	18616138
937	2	19526027
938	11	3710457
939	3	12932466
940	1	13710844
941	3	24886583
942	2	406274
943	7	366758
944	3	11160567
945	9	6444892
946	5	24923259
947	11	26920383
948	3	12583931
949	2	3567233
950	5	25064375
951	9	3766733
952	3	31684960
953	7	26989680
954	2	35536847
955	6	21760878
956	1	22318794
957	7	15489221
958	1	23966653
959	12	19909106
960	6	14794584
961	1	43244177
962	7	15365714
963	10	22215632
964	10	9422264
965	4	17035802
966	10	2088881
967	4	7918347
968	9	8728429
969	6	11615219
970	3	24856963
971	8	17596126
972	8	17355223
973	4	5937298
974	12	24091806
975	6	21328894
976	2	6408456
977	1	16354254
978	7	17113553
979	1	17533206
980	11	1305254
981	3	24105664
982	2	19079360
983	2	24585251
984	12	24167517
985	6	10855508
986	1	13711017
987	8	16834611
988	8	9379509
989	8	19406360
990	9	5235893
991	7	28236168
992	3	24168757
993	3	20926949
994	2	20267432
995	6	8558396
996	4	35220091
997	9	10968771
998	11	28908505
999	7	15170565
1000	11	24449530
1001	12	6622759
1002	9	5685652
1003	7	22176912
1004	7	10982146
1005	7	7890421
1006	12	9906469
1007	2	3273011
1008	3	31307942
1009	7	5674061
1010	7	19648275
1011	5	5399418
1012	12	20111144
1013	11	14597441
1014	1	34587358
1015	2	3963882
1016	2	25175533
1017	4	19447519
1018	3	223271
1019	8	11005488
1020	11	193689
1021	2	3539368
1022	8	17111129
1023	6	12039902
1024	10	20376549
1025	6	18032532
1026	3	34840810
1027	9	9178197
1028	7	13261741
1029	6	8938735
1030	12	11649600
1031	5	14966900
1032	11	27801107
1033	12	27491905
1034	4	20622713
1035	11	22875840
1036	12	13230954
1037	2	17772837
1038	2	19879901
1039	11	14205276
1040	11	17464875
1041	4	23365999
1042	1	299857
1043	11	495538
1044	11	1114
1045	2	18346630
1046	7	21318219
1047	12	23789931
1048	12	14302266
1049	11	27094705
1050	4	702051
1051	3	5869596
1052	2	9805016
1053	11	26245056
1054	4	19121225
1055	9	4403710
1056	4	31244677
1057	6	12735331
1058	9	8924996
1059	12	7274495
1060	8	12399693
1061	11	13276804
1062	12	26672251
1063	11	4912334
1064	8	28438543
1065	3	1184078
1066	11	27008298
1067	8	8424566
1068	4	33450086
1069	1	27647002
1070	8	1282290
1071	1	17327809
1072	8	28313290
1073	1	1055778
1074	6	30192356
1075	4	4305583
1076	3	18118089
1077	1	27432738
1078	4	19861556
1079	11	16569492
1080	5	18717693
1081	2	10518047
1082	10	8772439
1083	1	15681278
1084	1	15950982
1085	5	28707786
1086	11	7845995
1087	7	4498934
1088	5	29829393
1089	8	16641488
1090	12	12162975
1091	8	3944539
1092	8	4980947
1093	9	18092409
1094	2	4736626
1095	11	3612850
1096	5	17230924
1097	9	8548396
1098	1	19417949
1099	10	1209603
1100	5	29667150
1101	5	29823907
1102	5	26460602
1103	2	23641267
1104	9	19089188
1105	4	20710184
1106	7	6503555
1107	11	28642549
1108	12	26527053
1109	1	21081021
1110	1	28144246
1111	8	15022905
1112	12	18169244
1113	7	26267336
1114	2	415675
1115	5	4126859
1116	5	453796
1117	2	10568447
1118	1	23044961
1119	10	9887028
1120	10	3193134
1121	2	28601025
1122	5	16894488
1123	6	8446601
1124	12	13706806
1125	10	3562752
1126	1	18666146
1127	6	1730359
1128	7	12499255
1129	6	595582
1130	6	12105593
1131	9	8878527
1132	6	20704027
1133	10	7897467
1134	7	12521292
1135	10	8573931
1136	5	29169236
1137	7	26931840
1138	11	28617860
1139	6	24880272
1140	2	17722320
1141	8	7388392
1142	6	30789022
1143	4	3772918
1144	11	10529899
1145	2	174799
1146	12	17714364
1147	9	14252449
1148	3	27065259
1149	7	7034870
1150	8	25916941
1151	2	27350454
1152	6	29651225
1153	7	6464730
1154	7	11208916
1155	11	26341781
1156	6	12032975
1157	7	11588477
1158	12	24366777
1159	6	27499752
1160	2	14047752
1161	1	1433156
1162	10	22493425
1163	9	2383052
1164	11	2141268
1165	7	14356738
1166	10	15296839
1167	1	22843886
1168	6	27985055
1169	7	29031384
1170	12	21791399
1171	11	11741476
1172	1	6366741
1173	10	9888225
1174	1	42945391
1175	4	2506625
1176	6	9503998
1177	11	5078275
1178	12	16729917
1179	1	15340810
1180	8	4547580
1181	10	6127672
1182	5	14328736
1183	5	14558825
1184	6	14863878
1185	4	5833270
1186	9	14784504
1187	9	13522201
1188	4	24184747
1189	11	9277903
1190	10	13652080
1191	4	34968887
1192	2	7337366
1193	11	25713724
1194	11	28976021
1195	4	4936823
1196	6	10494847
1197	6	4007569
1198	1	21467269
1199	12	19073233
1200	5	17855781
1201	3	21859623
1202	7	14938283
1203	7	10553820
1204	2	24600938
1205	6	16530451
1206	6	22759296
1207	11	3618311
1208	1	15630273
1209	10	9887724
1210	11	28801754
1211	3	7397681
1212	12	17125806
1213	4	4024175
1214	5	9901391
1215	7	27372185
1216	2	24248297
1217	12	962674
1218	11	28675834
1219	1	33311109
1220	5	29804476
1221	9	8307462
1222	8	7729125
1223	12	5473903
1224	2	31036573
1225	10	14149144
1226	9	346255
1227	1	26899813
1228	4	35406744
1229	7	17321919
1230	7	26598759
1231	1	21307230
1232	2	35357376
1233	2	14313379
1234	8	14282545
1235	4	14077706
1236	6	11408342
1237	9	4084553
1238	2	19880347
1239	5	7619659
1240	8	7538344
1241	9	22300594
1242	8	20983595
1243	11	25650098
1244	2	14300849
1245	10	15040352
1246	1	14370959
1247	7	15182221
1248	3	6198715
1249	6	342457
1250	12	6622396
1251	9	13504094
1252	8	25559905
1253	12	13279969
1254	3	25506855
1255	11	27438284
1256	4	17531570
1257	2	35665302
1258	12	10551356
1259	4	8768283
1260	4	1634856
1261	3	8398194
1262	6	10764075
1263	1	17575100
1264	4	14163233
1265	7	2514804
1266	4	3431794
1267	4	14912269
1268	11	16505555
1269	4	12692191
1270	2	8853962
1271	11	22933771
1272	4	16810149
1273	7	13537863
1274	7	7893971
1275	7	1149722
1276	4	17979840
1277	9	22881564
1278	6	1308187
1279	11	12894725
1280	7	8766724
1281	11	21342185
1282	9	5251613
1283	1	25326507
1284	11	19081285
1285	2	21867863
1286	3	2888870
1287	10	5063924
1288	1	10539624
1289	11	27824700
1290	8	8163831
1291	2	27614146
1292	3	7628285
1293	2	6645085
1294	6	5447344
1295	3	25132909
1296	4	18877782
1297	1	40488321
1298	4	11900186
1299	7	11588500
1300	12	1031394
1301	11	4477221
1302	2	34537012
1303	3	6255396
1304	3	26669118
1305	8	27140396
1306	5	6673625
1307	4	17539533
1308	8	19406290
1309	11	4583466
1310	5	4350447
1311	4	29672722
1312	3	31472066
1313	2	29178805
1314	5	28735093
1315	2	10516045
1316	6	3988634
1317	10	3033490
1318	11	727621
1319	2	16402506
1320	8	20926529
1321	8	18941874
1322	1	14125779
1323	7	19816565
1324	6	966098
1325	11	3682828
1326	8	23461170
1327	2	19402985
1328	5	9917274
1329	2	17652123
1330	8	7796255
1331	12	11934475
1332	4	23950593
1333	6	16346373
1334	2	24232051
1335	3	465257
1336	12	16165504
1337	8	17061714
1338	3	24116351
1339	12	25408425
1340	1	43217417
1341	4	31939088
1342	4	20627965
1343	1	17286161
1344	4	12880493
1345	4	4728009
1346	9	18118238
1347	2	19529246
1348	2	20495535
1349	4	13284696
1350	8	27958241
1351	8	18600477
1352	12	16600869
1353	6	29072235
1354	6	17649688
1355	6	17008468
1356	10	9345327
1357	5	25566492
1358	6	27095286
1359	12	19184922
1360	4	31591580
1361	4	10499632
1362	10	9237780
1363	12	19819283
1364	11	22668760
1365	12	26800559
1366	7	24700645
1367	12	12128566
1368	7	5231430
1369	2	24752789
1370	3	1322096
1371	3	11540252
1372	12	2582762
1373	4	31729023
1374	6	22490151
1375	12	4622843
1376	5	22731623
1377	8	3154714
1378	1	39153621
1379	2	21656965
1380	4	35146792
1381	11	21160724
1382	3	705638
1383	4	23437464
1384	7	26556629
1385	3	34479253
1386	7	10052441
1387	7	29660716
1388	1	15614001
1389	3	26222835
1390	6	1128239
1391	2	34554243
1392	7	13336396
1393	3	15572378
1394	12	3906358
1395	6	28882635
1396	3	27425226
1397	10	11799159
1398	5	10539975
1399	11	16192312
1400	12	2696580
1401	2	902887
1402	12	17552219
1403	2	24661648
1404	5	29827964
1405	11	9652177
1406	11	797073
1407	4	21460495
1408	3	26695183
1409	12	27451463
1410	6	31198903
1411	2	21019563
1412	4	18205487
1413	6	26752313
1414	4	31097931
1415	9	4009589
1416	10	12383203
1417	3	14276097
1418	10	3565497
1419	2	29167141
1420	5	23566520
1421	1	31222540
1422	6	20188240
1423	6	17419826
1424	5	22863279
1425	12	5442472
1426	10	5988158
1427	9	8005234
1428	1	2763810
1429	4	13189609
1430	6	16071907
1431	2	24732752
1432	8	12625405
1433	5	20603114
1434	1	34866605
1435	3	23522061
1436	9	4246187
1437	10	16824176
1438	6	1873534
1439	4	7108010
1440	11	12894769
1441	1	14491263
1442	3	5034624
1443	8	870805
1444	1	21448995
1445	8	18722202
1446	3	17092002
1447	11	14192750
1448	4	35147212
1449	11	6970200
1450	7	13015191
1451	1	34230502
1452	9	318965
1453	1	949710
1454	11	1613764
1455	11	17818264
1456	3	17572927
1457	11	16578120
1458	3	20050124
1459	5	9383828
1460	9	19997092
1461	11	26100284
1462	9	22698557
1463	9	13521096
1464	2	24249532
1465	5	18028438
1466	4	11167358
1467	3	27673398
1468	11	3074896
1469	4	33549865
1470	9	6485602
1471	7	10011924
1472	2	11849038
1473	10	23154290
1474	8	6501122
1475	1	9054245
1476	5	13955864
1477	6	26057292
1478	4	12859158
1479	10	10196911
1480	10	22980566
1481	11	28865880
1482	5	8196222
1483	2	35674009
1484	9	8890089
1485	1	12469098
1486	1	7101531
1487	11	4422451
1488	6	29993212
1489	9	12372933
1490	4	31852905
1491	2	13802478
1492	6	6128623
1493	5	1876612
1494	5	28763740
1495	9	19843374
1496	5	1689331
1497	7	28481171
1498	9	22680573
1499	6	9594717
1500	6	26599138
1501	7	21832775
1502	1	958529
1503	4	764041
1504	4	8184009
1505	11	25015496
1506	8	3789569
1507	8	5957771
1508	3	12794058
1509	7	28993071
1510	12	16367028
1511	6	25237465
1512	8	5902692
1513	3	5013957
1514	1	1593499
1515	4	20233231
1516	1	2368980
1517	3	33601996
1518	9	5052794
1519	6	10861420
1520	9	10644032
1521	6	882084
1522	1	16974440
1523	6	15244111
1524	3	26385986
1525	11	19110482
1526	5	29807707
1527	4	17954618
1528	2	35753220
1529	3	36413321
1530	11	4489729
1531	2	17793662
1532	9	20289378
1533	5	569470
1534	2	24273634
1535	7	16715569
1536	12	16132075
1537	6	28886624
1538	1	15804506
1539	2	9189282
1540	8	8362225
1541	4	21515015
1542	6	18958812
1543	8	5471858
1544	12	17838092
1545	11	28998374
1546	4	26655175
1547	8	6055487
1548	9	11078127
1549	6	5113827
1550	6	7431197
1551	8	1965648
1552	9	14827700
1553	3	14884280
1554	2	35905719
1555	8	3793692
1556	8	26487706
1557	9	11625876
1558	11	709602
1559	4	17557084
1560	11	11967581
1561	1	33590016
1562	1	19495692
1563	12	18086437
1564	2	25819557
1565	3	21167300
1566	8	25925594
1567	7	12499272
1568	1	39980535
1569	3	35810027
1570	6	118989
1571	2	35369286
1572	8	12890321
1573	1	15653097
1574	5	4349630
1575	1	258867
1576	3	1042844
1577	6	24049629
1578	10	13346274
1579	11	9262783
1580	7	7888866
1581	6	17393111
1582	2	159179
1583	7	1070191
1584	1	21968738
1585	5	1689884
1586	11	18132409
1587	6	209028
1588	1	2567677
1589	2	25533761
1590	8	24234464
1591	8	3355301
1592	2	23926924
1593	7	17725186
1594	4	5493050
1595	6	24657435
1596	9	15204569
1597	11	17129753
1598	9	21640005
1599	3	1666655
1600	6	15213949
1601	2	9183994
1602	2	17518724
1603	12	8088855
1604	6	19139871
1605	7	25412193
1606	3	15191994
1607	12	418071
1608	7	14937636
1609	6	15214487
1610	6	1236474
1611	2	16246340
1612	10	19651308
1613	4	17543744
1614	12	19362910
1615	9	1344713
1616	11	22301115
1617	2	35474309
1618	11	22194482
1619	12	6934465
1620	1	15443950
1621	11	20063010
1622	10	22552618
1623	2	19230618
1624	9	13676252
1625	11	14141684
1626	7	8764482
1627	3	15678358
1628	8	9050138
1629	10	5133322
1630	1	42624947
1631	11	9921227
1632	8	18630995
1633	12	12365032
1634	11	25185510
1635	11	1113667
1636	9	21571148
1637	7	20519364
1638	7	11588465
1639	7	24200716
1640	4	16003784
1641	2	4096364
1642	7	16818314
1643	4	22325499
1644	4	12998752
1645	2	33634790
1646	10	18014287
1647	1	8730591
1648	1	21707795
1649	6	16558426
1650	5	24887965
1651	12	26730614
1652	12	16988358
1653	4	33685552
1654	8	7729107
1655	2	24766145
1656	1	20242848
1657	8	2807356
1658	8	18900502
1659	1	34926930
1660	2	784256
1661	12	20181802
1662	4	22721964
1663	10	6493420
1664	8	22786332
1665	12	14640505
1666	1	27421378
1667	8	556049
1668	11	17492069
1669	5	29183215
1670	4	30593579
1671	11	23941200
1672	11	19298093
1673	6	24256213
1674	12	27185592
1675	2	22570416
1676	9	7846952
1677	3	27456115
1678	12	26867346
1679	7	29569334
1680	2	10519004
1681	8	1316994
1682	9	7059976
1683	10	2163707
1684	3	14204094
1685	8	6488490
1686	4	16780429
1687	7	2663505
1688	11	12908499
1689	2	21533591
1690	4	16744510
1691	11	28670233
1692	4	6152694
1693	4	17395113
1694	8	22066537
1695	2	24740084
1696	8	25900302
1697	10	7176787
1698	9	16401908
1699	8	10699481
1700	8	4118642
1701	7	8605712
1702	2	14869527
1703	12	25726157
1704	4	4495956
1705	6	15271499
1706	1	7158658
1707	10	12830206
1708	10	20331327
1709	12	14816927
1710	8	235591
1711	9	3021666
1712	4	16830808
1713	3	2609274
1714	2	35887936
1715	1	5162223
1716	1	41036746
1717	1	42831007
1718	7	28246465
1719	6	24633663
1720	1	30168995
1721	4	31089744
1722	7	29098463
1723	4	35291326
1724	6	6118498
1725	2	1504197
1726	7	3855509
1727	4	26540192
1728	3	16631401
1729	2	19826532
1730	8	22453153
1731	1	20232036
1732	6	16174276
1733	6	20605169
1734	1	41665700
1735	11	19913530
1736	1	2425302
1737	3	18853477
1738	5	26885447
1739	4	16334790
1740	3	30668502
1741	4	21389235
1742	4	13192633
1743	1	23451529
1744	1	13613159
1745	7	3708392
1746	3	451991
1747	3	35893070
1748	2	24480356
1749	2	7738991
1750	6	23501753
1751	8	27725832
1752	7	12357636
1753	3	4479411
1754	5	24074658
1755	7	19964421
1756	9	18303173
1757	8	28355213
1758	8	16803239
1759	4	34725158
1760	5	14713667
1761	6	2807447
1762	9	252081
1763	5	8683109
1764	2	17966659
1765	9	15870550
1766	4	15485354
1767	1	15444064
1768	12	10366901
1769	12	18331295
1770	4	12236912
1771	7	24144145
1772	4	7829523
1773	11	14483569
1774	1	17286151
1775	12	20261680
1776	11	28016732
1777	8	8827677
1778	8	24480019
1779	7	17726845
1780	4	13268142
1781	9	19388710
1782	11	141645
1783	3	24112443
1784	9	8554803
1785	9	9944394
1786	1	1101825
1787	8	26613817
1788	5	17249691
1789	9	13504484
1790	7	3031949
1791	4	18730739
1792	6	19553678
1793	5	1980394
1794	3	6644913
1795	7	16644395
1796	11	20218350
1797	4	25092777
1798	10	14868206
1799	6	23848926
1800	11	8893215
1801	2	21903549
1802	6	7247728
1803	2	23641214
1804	4	35132394
1805	1	9191192
1806	10	10999582
1807	4	28980942
1808	4	2947905
1809	9	5693766
1810	3	33217658
1811	3	3126239
1812	8	16789510
1813	1	1653904
1814	6	18805306
1815	11	8813161
1816	2	14292427
1817	9	11409002
1818	2	3464709
1819	4	10604388
1820	4	13909429
1821	3	24976398
1822	8	24608337
1823	2	24510253
1824	1	13711016
1825	12	16560130
1826	12	10974444
1827	8	1958298
1828	2	24041051
1829	1	15995928
1830	1	17783582
1831	7	17309614
1832	1	41958150
1833	4	35400745
1834	9	7310929
1835	6	2571194
1836	3	21376188
1837	6	488712
1838	11	21812944
1839	11	2863293
1840	5	1874410
1841	10	18734919
1842	9	18459778
1843	6	18244107
1844	4	18765454
1845	6	4446226
1846	9	10566585
1847	1	105605
1848	6	18484731
1849	1	20846907
1850	4	15322250
1851	5	21918829
1852	7	27106800
1853	7	18482040
1854	5	583025
1855	1	15660971
1856	10	22208869
1857	5	10743116
1858	1	42247244
1859	3	16610104
1860	1	1969886
1861	11	28681095
1862	1	676317
1863	2	3223448
1864	1	24820296
1865	10	251013
1866	7	22143363
1867	2	2062844
1868	1	41845218
1869	11	3779674
1870	8	9212506
1871	10	9887610
1872	3	21967088
1873	7	26548134
1874	5	1759038
1875	5	29182844
1876	4	12931407
1877	6	29983091
1878	10	4865552
1879	1	12524206
1880	10	5790808
1881	1	27434103
1882	5	324267
1883	6	20322237
1884	11	4336542
1885	8	26689157
1886	11	5689717
1887	4	2384181
1888	9	13509414
1889	10	9362115
1890	12	27378357
1891	8	18579099
1892	11	1654754
1893	9	10263566
1894	1	2513111
1895	9	21554121
1896	4	12351037
1897	3	465958
1898	6	8173720
1899	2	22741297
1900	6	10674113
1901	11	28970452
1902	5	14558851
1903	1	43188137
1904	12	7407031
1905	7	25061446
1906	9	11704759
1907	5	6900172
1908	8	10247141
1909	5	6444069
1910	5	5337029
1911	12	22570796
1912	8	17493472
1913	5	29900789
1914	7	29644796
1915	1	15996696
1916	2	24387459
1917	6	11955394
1918	7	29214392
1919	4	23979842
1920	10	15992009
1921	1	37698472
1922	7	8266343
1923	2	4258935
1924	8	18711766
1925	10	13893567
1926	9	930490
1927	3	25391658
1928	12	25675030
1929	6	21447477
1930	1	14151627
1931	2	11635454
1932	7	11407875
1933	9	14073059
1934	4	24149584
1935	4	8364310
1936	4	19440342
1937	7	20879973
1938	1	19331876
1939	4	35266571
1940	8	23513635
1941	11	22816428
1942	6	26211879
1943	9	6299226
1944	11	27789646
1945	8	23713738
1946	7	1895538
1947	9	21549192
1948	11	502165
1949	3	24397487
1950	7	2041387
1951	4	33498100
1952	11	3160097
1953	4	18927080
1954	8	25550456
1955	1	21399532
1956	11	24024100
1957	1	22441550
1958	1	3294056
1959	12	26390433
1960	12	22499809
1961	7	6470296
1962	2	1500294
1963	2	23953826
1964	8	24245926
1965	1	42564272
1966	3	14620619
1967	10	733777
1968	12	6886633
1969	5	15199987
1970	10	17300683
1971	8	8313215
1972	12	6887715
1973	11	18612980
1974	4	11536546
1975	2	23479473
1976	1	920025
1977	5	1689646
1978	1	15397620
1979	8	25559887
1980	3	22858124
1981	2	8050015
1982	8	6502687
1983	4	690212
1984	6	8637701
1985	7	21574001
1986	10	11012173
1987	12	6606889
1988	7	27322504
1989	10	17383997
1990	5	28359739
1991	3	14634836
1992	5	16254731
1993	8	2739334
1994	11	21527515
1995	8	25727426
1996	11	27519889
1997	2	8862311
1998	12	14343047
[truncated: 5,203 more rows]
