# Supplementary material for: PlantMine: A Machine-Learning Framework to Detect Core SNPs in Rice Genomics
Source: Genes (Basel). 2024 May 9;15(5):603. doi: 10.3390/genes15050603 (PMC11120712; doi:10.3390/genes15050603)
Supplement: Supplementary file 1 [file genes-15-00603-s001.zip › Supplementary S2.csv]

Index	Regress_label	Classification_label
0	95	2
1	114	3
2	112	3
3	76	1
4	90	2
5	96	2
6	107	3
7	96	2
8	93	2
9	79	1
10	94	2
11	90	2
12	96	2
13	116	3
14	87	2
15	109	3
16	96	2
17	115	3
18	111	3
19	115	3
20	115	3
21	96	2
22	113	3
23	98	2
24	117	3
25	117	3
26	98	2
27	114	3
28	131	3
29	133	3
30	99	2
31	76	1
32	115	3
33	124	3
34	117	3
35	130	3
36	108	3
37	95	2
38	79	1
39	120	3
40	116	3
41	95	2
42	114	3
43	77	1
44	90	2
45	115	3
46	108	3
47	86	2
48	103	2
49	95	2
50	120	3
51	99	2
52	91	2
53	80	1
54	115	3
55	93	2
56	76	1
57	80	1
58	114	3
59	120	3
60	103	2
61	118	3
62	113	3
63	92	2
64	129	3
65	131	3
66	135	3
67	90	2
68	77	1
69	103	2
70	94	2
71	116	3
72	92	2
73	78	1
74	93	2
75	92	2
76	134	3
77	115	3
78	115	3
79	124	3
80	131	3
81	105	3
82	114	3
83	83	1
84	95	2
85	96	2
86	103	2
87	93	2
88	103	2
89	119	3
90	83	1
91	123	3
92	116	3
93	108	3
94	115	3
95	95	2
96	130	3
97	115	3
98	116	3
99	107	3
100	107	3
101	115	3
102	103	2
103	88	2
104	82	1
105	103	2
106	108	3
107	113	3
108	95	2
109	115	3
110	83	1
111	89	2
112	84	1
113	108	3
114	81	1
115	120	3
116	101	2
117	118	3
118	108	3
119	113	3
120	113	3
121	85	1
122	95	2
123	120	3
124	108	3
125	95	2
126	119	3
127	90	2
128	105	3
129	99	2
130	95	2
131	75	1
132	76	1
133	85	1
134	84	1
135	79	1
136	103	2
137	136	3
138	118	3
139	95	2
140	95	2
141	120	3
142	103	2
143	134	3
144	119	3
145	114	3
146	119	3
147	122	3
148	135	3
149	120	3
150	135	3
151	148	3
152	115	3
153	99	2
154	107	3
155	136	3
156	108	3
157	103	2
158	81	1
159	81	1
160	103	2
161	99	2
162	103	2
163	103	2
164	93	2
165	83	1
166	115	3
167	115	3
168	78	1
169	118	3
170	118	3
171	90	2
172	113	3
173	108	3
174	78	1
175	103	2
176	111	3
177	88	2
178	94	2
179	94	2
180	83	1
181	77	1
182	113	3
183	117	3
184	95	2
185	93	2
186	93	2
187	99	2
188	115	3
189	116	3
190	113	3
191	113	3
192	103	2
193	99	2
194	84	1
195	82	1
196	113	3
197	115	3
198	97	2
199	86	1
200	90	2
201	91	2
202	95	2
203	116	3
204	82	1
205	102	2
206	77	1
207	124	3
208	95	2
209	108	3
210	85	1
211	116	3
212	84	1
213	93	2
214	93	2
215	99	2
216	93	2
217	123	3
218	136	3
219	143	3
220	120	3
221	95	2
222	90	2
223	93	2
224	131	3
225	90	2
226	127	3
227	137	3
228	115	3
229	114	3
230	82	1
231	131	3
232	130	3
233	116	3
234	118	3
235	120	3
236	115	3
237	88	2
238	115	3
239	113	3
240	123	3
241	103	2
242	89	2
243	115	3
244	125	3
245	92	2
246	93	2
247	107	3
248	108	3
249	115	3
250	95	2
251	80	1
252	103	2
253	77	1
254	95	2
255	87	2
256	136	3
257	136	3
258	113	3
259	103	2
260	117	3
261	111	3
262	125	3
263	124	3
264	115	3
265	80	1
266	82	1
267	115	3
268	118	3
269	99	2
270	135	3
271	103	2
272	107	3
273	116	3
274	129	3
275	135	3
276	120	3
277	103	2
278	129	3
279	123	3
280	117	3
281	135	3
282	120	3
283	143	3
284	96	2
285	108	3
286	108	3
287	101	2
288	120	3
289	108	3
290	108	3
291	92	2
292	93	2
293	90	2
294	120	3
295	93	2
296	120	3
297	95	2
298	95	2
299	81	1
300	97	2
301	92	2
302	84	1
303	79	1
304	77	1
305	118	3
306	107	3
307	97	2
308	77	1
309	94	2
310	118	3
311	76	1
312	93	2
313	118	3
314	118	3
315	101	2
316	108	3
317	114	3
318	90	2
319	133	3
320	108	3
321	103	2
322	108	3
323	111	3
324	103	2
325	92	2
326	99	2
327	109	3
328	93	2
329	112	3
330	93	2
331	124	3
332	108	3
333	90	2
334	76	1
335	123	3
336	80	1
337	121	3
338	123	3
339	106.5	3
340	78	1
341	89	2
342	104	2
343	90.5	2
344	91	2
345	115.5	3
346	115	3
347	114	3
348	116	3
349	100	2
350	102	2
351	94	2
352	95.5	2
353	93	2
354	115	3
355	91	2
356	76.5	1
357	103	2
358	91	2
359	102.5	2
360	91	2
361	104.5	3
362	106	3
363	77.5	1
364	106.5	3
365	79	1
366	93	2
367	80.5	1
368	95	2
369	74	1
370	115.5	3
371	86	1
372	106	3
373	114	3
374	101	2
375	91.5	2
376	96.5	2
377	89	2
378	103	2
379	95	2
380	105.5	3
381	106.5	3
382	105.5	3
383	114.5	3
384	115.5	3
385	104.5	3
386	72	1
387	106	3
388	115	3
389	92	2
390	92	2
391	100	2
392	120	3
393	111.5	3
394	90	2
395	91	2
396	94.5	2
397	95	2
398	75	1
399	92	2
400	89.5	2
401	89.5	2
402	90.5	2
403	74	1
404	73.5	1
405	74.5	1
406	89.5	2
407	73.5	1
408	113.5	3
409	81.5	1
410	89	2
411	86	1
412	77.5	1
413	115	3
414	83.5	1
415	101	2
416	89.5	2
417	92	2
418	92	2
419	83	1
420	97.5	2
421	89	2
422	92	2
423	92	2
424	94.5	2
425	111.5	3
426	92	2
427	89.5	2
428	92	2
429	97.5	2
430	90.5	2
431	95	2
432	91	2
433	91	2
434	97.5	2
435	95	2
436	80	1
437	105.5	3
438	90.5	2
439	92	2
440	92	2
441	89.5	2
442	92.5	2
443	92	2
444	92	2
445	79.5	1
446	80	1
447	79	1
448	94.5	2
449	91.5	2
450	91	2
451	89	2
452	82.5	1
453	94	2
454	89.5	2
455	89	2
456	89	2
457	92	2
458	90	2
459	83	1
460	91.5	2
461	75	1
462	80.5	1
463	96	2
464	91.5	2
465	81.5	1
466	83	1
467	86	2
468	85.5	1
469	86	2
470	91.5	2
471	90.5	2
472	80.5	1
473	89.5	2
474	83.5	1
475	90.5	2
476	88	2
477	79	1
478	105.5	3
479	113.5	3
480	89.5	2
481	93.5	2
482	79	1
483	95	2
484	95	2
485	91.5	2
486	93.5	2
487	88.5	2
488	81.5	1
489	115	3
490	92	2
491	112	3
492	91.5	2
493	90	2
494	83.5	1
495	92	2
496	92	2
497	94.5	2
498	92	2
499	101.5	2
500	74.5	1
501	69	1
502	89.5	2
503	90.5	2
504	92	2
505	79	1
506	91	2
507	88	2
508	94	2
509	108.5	3
510	91	2
511	91	2
512	91	2
513	81.5	1
514	95.5	2
515	119.5	3
516	92	2
517	121.5	3
518	84	1
519	107	3
520	101	2
521	112	3
522	110.5	3
523	115	3
524	114.5	3
525	115	3
526	103	2
527	119.5	3
528	114	3
529	79	1
530	67	1
531	93.5	2
532	96	2
533	81	1
534	92	2
535	93.5	2
536	83	1
537	92	2
538	93.5	2
539	99.5	2
540	112.5	3
541	90.5	2
542	111	3
543	115.5	3
544	101.5	2
545	91	2
546	79	1
547	63	1
548	93	2
549	91	2
550	102	2
551	92	2
552	91	2
553	86	2
554	82.5	1
555	92	2
556	93	2
557	93.5	2
558	93	2
559	86	2
560	94	2
561	107	3
562	92	2
563	93	2
564	92	2
565	116	3
566	92	2
567	113	3
568	89.5	2
569	102.5	2
570	96.5	2
571	89.5	2
572	88.5	2
573	86	2
574	86	2
575	89.5	2
576	88	2
577	92.5	2
578	91	2
579	91.5	2
580	87	2
581	131.5	3
582	89	2
583	80.5	1
584	93.5	2
585	77	1
586	115	3
587	91.5	2
588	81	1
589	91	2
590	82	1
591	88	2
592	81.5	1
593	94	2
594	89.5	2
595	78.5	1
596	89.5	2
597	75.5	1
598	91	2
599	92	2
600	90	2
601	89	2
602	79	1
603	82.5	1
604	76.5	1
605	65	1
606	73	1
607	118.5	3
608	104.5	3
609	91	2
610	91	2
611	93.5	2
612	91	2
613	118	3
614	117	3
615	88	2
616	118	3
617	110.5	3
618	75	1
619	95.5	2
620	92	2
621	92	2
622	89	2
623	107.5	3
624	96	2
625	86	2
626	121	3
627	89.5	2
628	88	2
629	92	2
630	93	2
631	77.5	1
632	94	2
633	91	2
634	101.5	2
635	118	3
636	79	1
637	118	3
638	95	2
639	91.5	2
640	111.5	3
641	89.5	2
642	89.5	2
643	94.5	2
644	92	2
645	93	2
646	101	2
647	91	2
648	91.5	2
649	88	2
650	97	2
651	99.5	2
652	81	1
653	78.5	1
654	87	2
655	85.5	1
656	90.5	2
657	104	2
658	89	2
659	97.5	2
660	77.5	1
661	106	3
662	93	2
663	115	3
664	94	2
665	115	3
666	102	2
667	104.5	3
668	118	3
669	91	2
670	116.5	3
671	96.5	2
672	122.5	3
673	104	2
674	103.5	2
675	102	2
676	88	2
677	117	3
678	88	2
679	92	2
680	85.5	1
681	87.5	2
682	92	2
683	79	1
684	91	2
685	91	2
686	91.5	2
687	88	2
688	88.5	2
689	95	2
690	117	3
691	77	1
692	88	2
693	99.5	2
694	85	1
695	83	1
696	134	3
697	72	1
698	94	2
699	85.5	1
700	119	3
701	88	2
702	88	2
703	88.5	2
704	76	1
705	70.5	1
706	90.5	2
707	118	3
708	92	2
709	91	2
710	88	2
711	89.5	2
712	88.5	2
713	87	2
714	80.5	1
715	118	3
716	96	2
717	134	3
718	135	3
719	128	3
720	128	3
721	131.5	3
722	131.5	3
723	128	3
724	80.5	1
725	88	2
726	77	1
727	88	2
728	102.5	2
729	77	1
730	108	3
731	77	1
732	78.5	1
733	83.5	1
734	83.5	1
735	93.5	2
736	93.5	2
737	90	2
738	101	2
739	91	2
740	89.5	2
741	93.5	2
742	103.5	2
743	75	1
744	73.5	1
745	89.5	2
746	89	2
747	95	2
748	95	2
749	91	2
750	90.5	2
751	77	1
752	102.5	2
753	91	2
754	91	2
755	102	2
756	91	2
757	79.5	1
758	102.5	2
759	88	2
760	88.5	2
761	91	2
762	88	2
763	108.5	3
764	100.5	2
765	108.5	3
766	87	2
767	93.5	2
768	88	2
769	85.5	1
770	77	1
771	79.5	1
772	75.5	1
773	75	1
774	115	3
775	92.5	2
776	90.5	2
777	81	1
778	81.5	1
779	79	1
780	85.5	1
781	77.5	1
782	80	1
783	81.5	1
784	89.5	2
785	77	1
786	72.5	1
787	123	3
788	107	3
789	115	3
790	115	3
791	115	3
792	102.5	2
793	75	1
794	89.5	2
795	92	2
796	134	3
797	116.5	3
798	121	3
799	91	2
800	99	2
801	99	2
802	92	2
803	93.5	2
804	133.5	3
805	107	3
806	107	3
807	89	2
808	89.5	2
809	109.5	3
810	104.5	3
811	80	1
812	101.5	2
813	117	3
814	88	2
815	96.5	2
816	88	2
817	110	3
818	77	1
819	91	2
820	79	1
821	88.5	2
822	95.5	2
823	115.5	3
824	88	2
825	96.5	2
826	88	2
827	82	1
828	115.5	3
829	115.5	3
830	96.5	2
831	79	1
832	75.5	1
833	89.5	2
834	115	3
835	99	2
836	89.5	2
837	95	2
838	82	1
839	97	2
840	91.5	2
841	97.5	2
842	93	2
843	90.5	2
844	121.5	3
845	87	2
846	87	2
847	107.5	3
848	90.5	2
849	92	2
850	92	2
851	90	2
852	89	2
853	89.5	2
854	124	3
855	88	2
856	91.5	2
857	112	3
858	93.5	2
859	104.5	3
860	114	3
861	96.5	2
862	78	1
863	111	3
864	89.5	2
865	78	1
866	93.5	2
867	92	2
868	89.5	2
869	121	3
870	124	3
871	124	3
872	127	3
873	118	3
874	79.5	1
875	81	1
876	81	1
877	94.5	2
878	92	2
879	92	2
880	77	1
881	88	2
882	90	2
883	121	3
884	84.5	1
885	80	1
886	94	2
887	117	3
888	92	2
889	87.5	2
890	75.5	1
891	117.5	3
892	117.5	3
893	117.5	3
894	88	2
895	88	2
896	99.5	2
897	81	1
898	89	2
899	88	2
900	101.5	2
901	117	3
902	108	3
903	102	2
904	88	2
905	128	3
906	112.5	3
907	117.5	3
908	116	3
909	95	2
910	79	1
911	93	2
912	78.5	1
913	88	2
914	100	2
915	116.5	3
916	106	3
917	88	2
918	91.5	2
919	88	2
920	93.5	2
921	88	2
922	89	2
923	81	1
924	86	1
925	80	1
926	94	2
927	92.5	2
928	88	2
929	87	2
930	90.5	2
931	90	2
932	88	2
933	106.5	3
934	88	2
935	88	2
936	88.5	2
937	88	2
938	88	2
939	88	2
940	88.5	2
941	88.5	2
942	121.5	3
943	88	2
944	88	2
945	95	2
946	91.5	2
947	84.5	1
948	92.5	2
949	109.5	3
950	99.5	2
951	80	1
952	92	2
953	92	2
954	121	3
955	121.5	3
956	88	2
957	120	3
958	88	2
959	128	3
960	88	2
961	114	3
962	94	2
963	124	3
964	91.5	2
965	82.5	1
966	109.5	3
967	93	2
968	104.5	3
969	80.5	1
970	89	2
971	93	2
972	92	2
973	89	2
974	91	2
975	92	2
976	102.5	2
977	105	3
978	80	1
979	95	2
980	89	2
981	81	1
982	70.5	1
983	103.5	2
984	86	1
985	91	2
986	115	3
987	105	3
988	114.5	3
989	77	1
990	89	2
991	123	3
992	120.5	3
993	93	2
994	89	2
995	90	2
996	103	2
997	105.5	3
998	89	2
999	105.5	3
1000	87	2
1001	101	2
1002	89	2
1003	90	2
1004	103	2
1005	93	2
1006	89	2
1007	119	3
1008	87	2
1009	77	1
1010	98.5	2
1011	87	2
1012	91.5	2
1013	89	2
1014	90	2
1015	92	2
1016	81	1
1017	82	1
1018	85	1
1019	83	1
1020	89	2
1021	76	1
1022	91	2
1023	77	1
1024	77	1
1025	119	3
1026	99.5	2
1027	99	2
1028	92	2
1029	92	2
1030	89	2
1031	101.5	2
1032	91.5	2
1033	95	2
1034	100	2
1035	92	2
1036	92	2
1037	80	1
1038	84	1
1039	89	2
1040	117.5	3
1041	90	2
1042	91.5	2
1043	77	1
1044	90	2
1045	73	1
1046	103.5	2
1047	83	1
1048	134	3
1049	104.5	3
1050	89	2
1051	89	2
1052	102.5	2
1053	94	2
1054	93	2
1055	89	2
1056	94.5	2
1057	87	2
1058	92	2
1059	92	2
1060	89	2
1061	103.5	2
1062	89	2
1063	95	2
1064	114.5	3
1065	89	2
1066	84	1
1067	82	1
1068	89	2
1069	95	2
1070	84	1
1071	116.5	3
1072	78	1
1073	89	2
1074	95	2
1075	97	2
1076	95.5	2
1077	99	2
1078	89	2
1079	94	2
1080	89	2
1081	89	2
1082	89	2
1083	91	2
1084	90	2
1085	92	2
1086	92	2
1087	81	1
1088	93	2
1089	92	2
1090	92	2
1091	95.5	2
1092	96.5	2
1093	105	3
1094	85	1
1095	97	2
1096	91.5	2
1097	94	2
1098	85	1
1099	92	2
1100	93.5	2
1101	134	3
1102	94.5	2
1103	104.5	3
1104	93	2
1105	80	1
1106	81	1
1107	80	1
1108	91	2
1109	117	3
1110	89	2
1111	91	2
1112	117.5	3
1113	96.5	2
1114	117	3
1115	92	2
1116	90	2
1117	136	3
1118	90.5	2
1119	89	2
1120	126.5	3
1121	126.5	3
1122	89	2
1123	106	3
1124	92	2
1125	80	1
1126	90	2
1127	90	2
1128	84	1
1129	92	2
1130	92	2
1131	89	2
1132	91	2
1133	84	1
1134	93	2
1135	81	1
1136	98.5	2
1137	76	1
1138	134.5	3
1139	93	2
1140	90	2
1141	78	1
1142	89	2
1143	91	2
1144	78	1
1145	136	3
1146	110.5	3
1147	102.5	2
1148	134	3
1149	93.5	2
1150	93.5	2
1151	95	2
1152	104	2
1153	92	2
1154	96	2
1155	101	2
1156	84	1
1157	97	2
1158	130	3
1159	92.5	2
1160	91	2
1161	114	3
1162	95	2
1163	96	2
1164	81	1
1165	118.5	3
1166	91	2
1167	87	2
1168	90	2
1169	89	2
1170	91	2
1171	98	2
1172	118.5	3
1173	101.5	2
1174	87	2
1175	89	2
1176	91	2
1177	91	2
1178	81	1
1179	125	3
1180	120	3
1181	134	3
1182	89	2
1183	98	2
1184	89	2
1185	94	2
1186	93	2
1187	73	1
1188	89	2
1189	75	1
1190	94	2
1191	94.5	2
1192	105.5	3
1193	81	1
1194	105.5	3
1195	79	1
1196	77	1
1197	89	2
1198	92	2
1199	105.5	3
1200	122	3
1201	89	2
1202	91	2
1203	89	2
1204	93.5	2
1205	78	1
1206	93	2
1207	90	2
1208	92	2
1209	93	2
1210	114.5	3
1211	95.5	2
1212	108	3
1213	93	2
1214	80	1
1215	106.5	3
1216	96	2
1217	100	2
1218	76	1
1219	88	2
1220	94.5	2
1221	111	3
1222	107.5	3
1223	89	2
1224	126	3
1225	89	2
1226	94.5	2
1227	134.5	3
1228	98.5	2
1229	107.5	3
1230	89	2
1231	128	3
1232	76	1
1233	83	1
1234	81	1
1235	97.5	2
1236	93.5	2
1237	89	2
1238	98.5	2
1239	128	3
1240	128	3
1241	118.5	3
1242	128	3
1243	89	2
1244	128	3
1245	99.5	2
1246	71	1
1247	107	3
1248	89	2
1249	122	3
1250	105.5	3
1251	118.5	3
1252	93	2
1253	83	1
1254	92	2
1255	134	3
1256	105.5	3
1257	89	2
1258	94.5	2
1259	89	2
1260	115.5	3
1261	134.5	3
1262	118.5	3
1263	123.5	3
1264	103	2
1265	94	2
1266	89	2
1267	118.5	3
1268	87	2
1269	92	2
1270	92	2
1271	89	2
1272	118	3
1273	92	2
1274	85	1
1275	109	3
1276	104	2
1277	91.5	2
1278	96.5	2
1279	88	2
1280	90	2
1281	123	3
1282	102	2
1283	89	2
1284	86	2
1285	111.5	3
1286	100	2
1287	114.5	3
1288	103.5	2
1289	92	2
1290	92	2
1291	115.5	3
1292	90.5	2
1293	90.5	2
1294	90.5	2
1295	133.5	3
1296	98	2
1297	101.5	2
1298	89	2
1299	117.5	3
1300	96.5	2
1301	90	2
1302	74	1
1303	89	2
1304	91	2
1305	92	2
1306	94.5	2
1307	79	1
1308	95.5	2
1309	96	2
1310	99	2
1311	115.5	3
1312	76	1
1313	89	2
1314	100.5	2
1315	78	1
1316	80	1
1317	116	3
1318	91	2
1319	90	2
1320	90	2
1321	78	1
1322	91	2
1323	80	1
1324	81	1
1325	92	2
1326	108	3
1327	81	1
1328	119	3
1329	92	2
1330	122	3
1331	91.5	2
1332	92	2
1333	99	2
1334	117	3
1335	112.5	3
1336	92	2
1337	74	1
1338	104	2
1339	72	1
1340	92	2
1341	87	2
1342	100	2
1343	76	1
1344	79	1
1345	81	1
1346	75	1
1347	77	1
1348	85	1
1349	81	1
1350	106.5	3
1351	104.5	3
1352	111	3
1353	112.5	3
1354	96.5	2
1355	75	1
1356	76	1
1357	75	1
1358	75	1
1359	93	2
1360	115	3
1361	111	3
1362	84	1
1363	99.5	2
1364	89	2
1365	102	2
1366	89	2
1367	115	3
1368	100.5	2
1369	76	1
1370	87	2
1371	104.5	3
1372	109	3
1373	89	2
1374	89	2
1375	90	2
1376	90	2
1377	89	2
1378	81	1
1379	91.5	2
1380	91	2
1381	111	3
1382	111.5	3
1383	100.5	2
1384	98	2
1385	89	2
1386	73	1
1387	90	2
1388	89	2
1389	87	2
1390	71	1
1391	104	2
1392	77	1
1393	76	1
1394	76	1
1395	80	1
1396	118.5	3
1397	90	2
1398	74	1
1399	77	1
1400	92	2
1401	90	2
1402	77	1
1403	73	1
1404	86	2
1405	108	3
1406	115.5	3
1407	113.5	3
1408	74	1
1409	116	3
1410	89	2
1411	105.5	3
1412	73	1
1413	106	3
1414	77	1
1415	90	2
1416	78	1
1417	79	1
1418	71	1
1419	77	1
1420	90	2
1421	87	2
1422	93.5	2
1423	77	1
1424	92	2
1425	91	2
1426	82	1
1427	101	2
1428	114.5	3
1429	105.5	3
1430	89	2
1431	93	2
1432	119.5	3
1433	90	2
1434	105.5	3
1435	105.5	3
1436	101	2
1437	81	1
1438	103.5	2
1439	91	2
1440	107	3
1441	105.5	3
1442	76	1
1443	105.5	3
1444	110.5	3
1445	95	2
1446	89	2
1447	98	2
1448	90	2
1449	90	2
1450	76	1
1451	78	1
1452	82	1
1453	89	2
1454	89	2
1455	89	2
1456	103	2
1457	114.5	3
1458	103	2
1459	106.5	3
1460	118	3
1461	117	3
1462	115	3
1463	80	1
1464	78	1
1465	98	2
1466	111	3
1467	77	1
1468	82	1
1469	116.5	3
1470	89	2
1471	90	2
1472	89	2
1473	116.5	3
1474	102.5	2
1475	91	2
1476	115.5	3
1477	87	2
1478	76	1
1479	105.5	3
1480	115.5	3
1481	79	1
1482	128.5	3
1483	78	1
1484	115	3
1485	87.5	2
1486	77	1
1487	73	1
1488	73	1
1489	116.5	3
1490	98.5	2
1491	106	3
1492	85.5	1
1493	110	3
1494	80	1
1495	76	1
1496	76	1
1497	77	1
1498	80	1
1499	107	3
1500	92	2
1501	100	2
1502	94	2
1503	104	2
1504	92	2
1505	89	2
1506	110	3
1507	113	3
1508	99.5	2
1509	101	2
1510	76	1
1511	91	2
1512	89	2
1513	86	1
1514	94	2
1515	95	2
1516	108	3
1517	82	1
1518	83	1
1519	68	1
1520	116.5	3
1521	97	2
1522	82	1
1523	82	1
1524	89	2
1525	87	2
1526	77	1
1527	87	2
1528	68	1
1529	87	2
1530	105	3
1531	115.5	3
1532	79	1
1533	130	3
1534	90	2
1535	116	3
1536	79	1
1537	95.5	2
1538	98.5	2
1539	100.5	2
1540	87	2
1541	91	2
1542	110	3
1543	98	2
1544	103.5	2
1545	95.5	2
1546	90	2
1547	94	2
1548	77	1
1549	91	2
1550	100	2
1551	92	2
1552	129	3
1553	82	1
1554	92	2
1555	92	2
1556	92	2
1557	81	1
1558	83	1
1559	83	1
1560	92	2
1561	79	1
1562	77	1
1563	79	1
1564	86	1
1565	86	1
1566	66.5	1
1567	86	1
1568	117.5	3
1569	104	2
1570	85	1
1571	82	1
1572	83	1
1573	76	1
1574	92.5	2
1575	80	1
1576	78	1
1577	99.5	2
1578	81	1
1579	77	1
1580	98	2
1581	81	1
1582	92	2
1583	93	2
1584	92	2
1585	99	2
1586	92	2
1587	86	1
1588	80	1
1589	87	2
1590	80	1
1591	89	2
1592	92	2
1593	89	2
1594	80	1
1595	83	1
1596	95	2
1597	87	2
1598	106.5	3
1599	82	1
1600	92	2
1601	89	2
1602	81	1
1603	93	2
1604	88	2
1605	92	2
1606	84	1
1607	87	2
1608	80	1
1609	84	1
1610	90	2
1611	81	1
1612	97	2
1613	90	2
1614	111	3
1615	77	1
1616	88	2
1617	116	3
1618	78	1
1619	87	2
1620	86	1
1621	87	2
1622	80	1
1623	88	2
1624	93	2
1625	91	2
1626	87	2
1627	92.5	2
1628	77	1
1629	67	1
1630	84	1
1631	86	1
1632	87	2
1633	92	2
1634	95	2
1635	101	2
1636	89	2
1637	92	2
1638	89	2
1639	91	2
1640	92	2
1641	93	2
1642	95	2
1643	95.5	2
1644	84	1
1645	92	2
1646	78	1
1647	86	1
1648	67	1
1649	93	2
1650	111	3
1651	86	1
1652	101.5	2
1653	84	1
1654	77	1
1655	81	1
1656	75	1
1657	78	1
1658	86	1
1659	74.5	1
1660	110	3
1661	74	1
1662	101	2
1663	74	1
1664	91	2
1665	97.5	2
1666	96	2
1667	82	1
1668	97	2
1669	86	1
1670	101	2
1671	92.5	2
1672	91	2
1673	86	1
1674	96	2
1675	85	1
1676	85	1
1677	86	1
1678	81	1
1679	77	1
1680	77	1
1681	84	1
1682	120	3
1683	77	1
1684	120	3
1685	73	1
1686	85	1
1687	92	2
1688	92	2
1689	113.5	3
1690	97	2
1691	103.5	2
1692	85	1
1693	92.5	2
1694	84	1
1695	95	2
1696	84	1
1697	82	1
1698	83	1
1699	92	2
1700	92	2
1701	95.5	2
1702	95	2
1703	81	1
1704	92.5	2
1705	102	2
1706	92	2
1707	92	2
1708	102.5	2
1709	98	2
1710	98	2
1711	97.5	2
1712	99	2
1713	107	3
1714	80	1
1715	90	2
1716	95.5	2
1717	86	1
1718	93	2
1719	93	2
1720	80	1
1721	109.5	3
1722	78	1
1723	93	2
1724	96	2
1725	78	1
1726	85	1
1727	77	1
1728	67	1
1729	80	1
1730	92	2
1731	89	2
1732	92	2
1733	87	2
1734	84	1
1735	83	1
1736	79	1
1737	81	1
1738	111	3
1739	85	1
1740	79	1
1741	80	1
1742	103.5	2
1743	84	1
1744	94.5	2
1745	78	1
1746	76	1
1747	77	1
1748	101	2
1749	76	1
1750	76	1
1751	89.5	2
1752	83	1
1753	92	2
1754	75	1
1755	95	2
1756	84	1
1757	86	1
1758	82	1
1759	83	1
1760	93	2
1761	86	1
1762	92	2
1763	90	2
1764	89	2
1765	82	1
1766	92	2
1767	91	2
1768	92	2
1769	82	1
1770	82	1
1771	75	1
1772	87	2
1773	79	1
1774	89	2
1775	85	1
1776	79	1
1777	115	3
1778	80	1
1779	89	2
1780	96.5	2
1781	79	1
1782	74	1
1783	83	1
1784	81	1
1785	106	3
1786	97.5	2
1787	96.5	2
1788	111	3
1789	107.5	3
1790	75	1
1791	97	2
1792	92	2
1793	97	2
1794	92	2
1795	94.5	2
1796	107	3
1797	92	2
1798	94	2
1799	97	2
1800	97	2
1801	90	2
1802	89	2
1803	106	3
1804	98	2
1805	95	2
1806	87	2
1807	104.5	3
1808	92	2
1809	104.5	3
1810	104	2
1811	96.5	2
1812	95	2
1813	93	2
1814	107	3
1815	92.5	2
1816	98	2
1817	101	2
1818	81	1
1819	88	2
1820	88	2
1821	88	2
1822	88	2
1823	92	2
1824	87	2
1825	87	2
1826	81	1
1827	92	2
1828	92	2
1829	74	1
1830	99.5	2
1831	88	2
1832	83	1
1833	87	2
1834	86	1
1835	87	2
1836	88	2
1837	86	1
1838	95	2
1839	87	2
1840	77	1
1841	92	2
1842	93	2
1843	87	2
1844	96.5	2
1845	92	2
1846	92	2
1847	92	2
1848	96	2
1849	80	1
1850	87	2
1851	92	2
1852	86	1
1853	93.5	2
1854	87	2
1855	89	2
1856	88	2
1857	86	1
1858	92	2
1859	75	1
1860	82	1
1861	83	1
1862	89	2
1863	81	1
1864	95	2
1865	92	2
1866	98	2
1867	101	2
1868	112	3
1869	75	1
1870	92	2
1871	87	2
1872	88	2
1873	88	2
1874	91	2
1875	89	2
1876	76	1
1877	86	1
1878	78	1
1879	90	2
1880	89	2
1881	89	2
1882	107	3
1883	109	3
1884	102	2
1885	86	1
1886	92	2
1887	113	3
1888	90	2
1889	94.5	2
1890	95	2
1891	94	2
1892	94	2
1893	93	2
1894	91.5	2
1895	77	1
1896	89	2
1897	91	2
1898	111	3
1899	101	2
1900	104.5	3
1901	89	2
1902	91	2
1903	90	2
1904	80	1
1905	78	1
1906	79	1
1907	116	3
1908	78	1
1909	101	2
1910	116	3
1911	92	2
1912	92	2
1913	77	1
1914	77	1
1915	88	2
1916	79	1
1917	79	1
1918	88	2
1919	92	2
1920	105	3
1921	106.5	3
1922	95	2
1923	80	1
1924	90	2
1925	79	1
1926	89	2
1927	89	2
1928	90	2
1929	99	2
1930	104.5	3
1931	82	1
1932	92	2
1933	90	2
1934	89	2
1935	84	1
1936	89	2
1937	113	3
1938	92	2
1939	72	1
1940	88	2
1941	88	2
1942	87	2
1943	93	2
1944	76	1
1945	101	2
1946	116	3
1947	92	2
1948	83	1
1949	90	2
1950	90	2
1951	66.5	1
1952	66.5	1
1953	89	2
1954	108	3
1955	79	1
1956	87	2
1957	98	2
1958	90	2
1959	95	2
1960	95	2
1961	78	1
1962	77	1
1963	91	2
1964	88	2
1965	84	1
1966	82	1
1967	89	2
1968	96	2
1969	72	1
1970	75	1
1971	117	3
1972	83	1
1973	86	1
1974	122	3
1975	106.5	3
1976	107	3
1977	83	1
1978	80	1
1979	78	1
1980	95	2
1981	105	3
1982	73	1
1983	93	2
1984	113	3
1985	92	2
1986	95	2
1987	93	2
1988	92	2
1989	88	2
1990	94	2
1991	117.5	3
1992	92	2
1993	78	1
1994	92	2
1995	81	1
1996	82	1
1997	73	1
1998	73	1
[truncated: 800 more rows]
