# Supplementary material for: PlantMine: A Machine-Learning Framework to Detect Core SNPs in Rice Genomics
Source: Genes (Basel). 2024 May 9;15(5):603. doi: 10.3390/genes15050603 (PMC11120712; doi:10.3390/genes15050603)
Supplement: Supplementary file 1 [file genes-15-00603-s001.zip › Supplementary S3.xlsx]

## Sheet: anova_regress_top_300
CHROM	POS	ID
3	35809832	115018005
5	27911643	179036329
12	3066511	348780174
1	1621450	1621450
7	28749151	241081058
1	32740977	32740977
4	1601174	117223166
11	373365	317065922
10	4637008	298122278
10	11141067	304626337
10	680411	294165681
1	4438410	4438410
2	18285063	61555986
3	16251439	95459612
2	2999222	46270145
12	12245644	357959307
3	4441485	83649658
9	4219556	274692106
10	22775939	316261209
9	17759353	288231903
2	2368069	45638992
1	1646385	1646385
11	18291343	334983900
11	18883359	335575916
12	20904155	366617818
5	19653477	170778163
3	36393037	115601210
12	18086437	363800100
7	24689025	237020932
4	753851	116375843
2	29403	43300326
3	33679869	112888042
2	780235	44051158
9	22896545	293369095
10	16390088	309875358
11	28312904	345005461
8	28418673	270448201
12	24091806	369805469
9	49203	270521753
11	14689991	331382548
1	1698705	1698705
5	14790475	165915161
7	17460210	229792117
4	23022689	138644681
4	10294135	125916127
4	9437098	125059090
2	2346288	45617211
2	4112926	47383849
3	13657006	92865179
3	11763251	90971424
10	10133304	303618574
8	20967759	262997287
11	17804257	334496814
1	715714	715714
2	4944801	48215724
8	1924274	243953802
1	34274861	34274861
7	3307710	215639617
9	19328186	289800736
6	11557454	192640574
4	14467978	130089970
4	31474958	147096950
10	11512718	304997988
4	30022247	145644239
5	27394014	178518700
9	8622010	279094560
10	11248547	304733817
3	1842540	81050713
6	2215656	183298776
6	30795207	211878327
4	32642650	148264642
9	22932040	293404590
12	19742851	365456514
5	23611087	174735773
2	415675	43686598
5	28348682	179473368
3	5107520	84315693
5	27414828	178539514
2	22853692	66124615
1	4204688	4204688
10	21855288	315340558
5	983683	152108369
4	4278367	119900359
5	8005551	159130237
10	15842390	309327660
6	3336079	184419199
1	28531646	28531646
8	10905226	252934754
6	23785360	204868480
6	10322125	191405245
1	42168172	42168172
4	18975813	134597805
4	9591418	125213410
10	2436870	295922140
2	34844962	78115885
10	18994611	312479881
12	17552219	363265882
6	30797874	211880994
8	14418908	256448436
3	10613166	89821339
6	11135332	192218452
8	25513961	267543489
7	6012422	218344329
3	36396190	115604363
11	3474563	320167120
1	43217417	43217417
7	10994402	223326309
2	3567233	46838156
7	26516139	238848046
9	8684331	279156881
3	34281622	113489795
1	42302961	42302961
4	1885145	117507137
1	19432681	19432681
11	28737341	345429898
11	1113667	317806224
11	24854729	341547286
4	4417998	120039990
2	1325589	44596512
11	25786222	342478779
4	13322927	128944919
4	19828763	135450755
6	27822015	208905135
6	4402376	185485496
3	12641742	91849915
10	7642307	301127577
9	21486638	291959188
5	16960066	168084752
7	5144019	217475926
9	8680457	279153007
8	10542317	252571845
4	32212743	147834735
1	22729243	22729243
4	17897980	133519972
12	15674935	361388598
11	1095232	317787789
1	26576421	26576421
3	11141920	90350093
5	29903499	181028185
6	4807049	185890169
10	9104947	302590217
6	1621864	182704984
9	7578568	278051118
3	24722191	103930364
1	105605	105605
9	1561118	272033668
11	3606840	320299397
1	676317	676317
4	23793189	139415181
7	27895607	240227514
9	8636171	279108721
1	716256	716256
5	9500230	160624916
1	3382811	3382811
8	28415372	270444900
12	16587969	362301632
8	20610131	262639659
11	22933771	339626328
1	716019	716019
8	25236290	267265818
1	42247244	42247244
8	9718682	251748210
1	25998550	25998550
7	28236168	240568075
4	35132394	150754386
4	4149741	119771733
2	24047686	67318609
8	3223385	245252913
3	1732638	80940811
12	16860778	362574441
3	16865029	96073202
5	13955864	165080550
12	16208879	361922542
2	35624035	78894958
2	18156794	61427717
2	784256	44055179
12	6622759	352336422
7	8626364	220958271
1	41958150	41958150
4	21496868	137118860
5	29076289	180200975
6	18958812	200041932
5	25143463	176268149
8	10699481	252729009
8	23697559	265727087
2	3963882	47234805
12	1031394	346745057
8	11146654	253176182
1	20433135	20433135
4	31591580	147213572
11	27978830	344671387
4	18730739	134352731
10	3619389	297104659
1	24820296	24820296
7	9333854	221665761
6	22757465	203840585
4	22394620	138016612
7	24700645	237032552
6	7203391	188286511
2	24480356	67751279
12	418071	346131734
6	9050413	190133533
11	14483569	331176126
6	1898328	182981448
3	8398194	87606367
7	9333942	221665849
11	28312565	345005122
11	19269294	335961851
2	5570703	48841626
2	35584326	78855249
2	25017970	68288893
4	31809102	147431094
2	21867863	65138786
6	29086139	210169259
6	24427605	205510725
11	19913530	336606087
2	35925631	79196554
4	33839164	149461156
9	9944394	280416944
12	15528450	361242113
2	24217775	67488698
10	22438920	315924190
1	14576335	14576335
7	19791942	232123849
8	20082934	262112462
5	16254731	167379417
7	28109729	240441636
1	28618813	28618813
11	4601387	321293944
5	1659003	152783689
8	1312125	243341653
12	747263	346460926
6	16489580	197572700
5	6673625	157798311
12	6719708	352433371
12	27449747	373163410
3	12947127	92155300
7	21574905	233906812
9	22698557	293171107
8	25382720	267412248
7	13537863	225869770
11	24128516	340821073
11	24330949	341023506
9	14594478	285067028
4	31244677	146866669
6	24705311	205788431
7	5190837	217522744
6	9423837	190506957
4	35224574	150846566
8	16013233	258042761
5	14238078	165362764
3	32387014	111595187
8	17322484	259352012
6	23352014	204435134
3	27735618	106943791
4	11788052	127410044
12	8088855	353802518
3	11671086	90879259
5	20609424	171734110
4	30510714	146132706
10	15162245	308647515
6	488712	181571832
2	34271725	77542648
8	28393303	270422831
1	21968738	21968738
4	8427393	124049385
6	12735331	193818451
5	8947035	160071721
7	29031384	241363291
10	23197689	316682959
8	25550456	267579984
10	21730417	315215687
11	4477221	321169778
4	21020548	136642540
1	43244177	43244177
2	11878305	55149228
2	4736626	48007549
8	18901660	260931188
4	24056558	139678550
5	7747061	158871747
7	13137153	225469060
11	28844596	345537153
9	14164487	284637037
1	15613854	15613854
11	3346774	320039331
1	23238441	23238441
10	6857676	300342946
8	18900502	260930030
2	24218872	67489795
2	22091085	65362008
5	19715437	170840123
6	10674113	191757233
4	10208284	125830276
6	18805349	199888469
3	11424646	90632819
4	310595	115932587
12	16132045	361845708
6	18754278	199837398
5	2322152	153446838
5	24956013	176080699

## Sheet: anova_class_top_300
CHROM	POS	ID
3	35809832	115018005
1	1621450	1621450
12	3066511	348780174
5	27911643	179036329
7	28749151	241081058
1	32740977	32740977
11	373365	317065922
4	1601174	117223166
3	4441485	83649658
9	17759353	288231903
10	11141067	304626337
10	4637008	298122278
10	680411	294165681
1	4438410	4438410
1	1646385	1646385
2	18285063	61555986
3	16251439	95459612
12	12245644	357959307
2	2999222	46270145
11	18291343	334983900
10	22775939	316261209
9	22932040	293404590
3	1842540	81050713
3	33679869	112888042
2	2368069	45638992
8	28418673	270448201
12	20904155	366617818
6	11557454	192640574
11	28312904	345005461
9	4219556	274692106
5	27414828	178539514
10	11512718	304997988
5	8005551	159130237
7	24689025	237020932
6	4402376	185485496
10	16390088	309875358
4	30022247	145644239
9	49203	270521753
11	17804257	334496814
2	29403	43300326
5	19653477	170778163
7	17460210	229792117
2	780235	44051158
5	14790475	165915161
1	1698705	1698705
12	24091806	369805469
11	18883359	335575916
7	3307710	215639617
4	23022689	138644681
1	715714	715714
10	21855288	315340558
4	1885145	117507137
4	9437098	125059090
4	4278367	119900359
2	4944801	48215724
3	36393037	115601210
3	13657006	92865179
6	11135332	192218452
10	11248547	304733817
4	10294135	125916127
6	23785360	204868480
1	34274861	34274861
12	19742851	365456514
3	11763251	90971424
6	3336079	184419199
4	32642650	148264642
1	42168172	42168172
8	10905226	252934754
5	983683	152108369
10	7642307	301127577
10	18994611	312479881
5	23611087	174735773
4	14467978	130089970
2	35584326	78855249
8	1924274	243953802
4	18975813	134597805
8	3223385	245252913
2	2346288	45617211
4	753851	116375843
8	20967759	262997287
6	4807049	185890169
6	30797874	211880994
7	26516139	238848046
5	2322152	153446838
7	10994402	223326309
9	8622010	279094560
9	8684331	279156881
10	10133304	303618574
2	4112926	47383849
1	31703972	31703972
9	19328186	289800736
9	8636171	279108721
12	747263	346460926
4	4417998	120039990
1	28531646	28531646
1	676317	676317
11	3710457	320403014
5	27394014	178518700
7	21574905	233906812
4	31474958	147096950
2	3567233	46838156
7	5190837	217522744
3	10613166	89821339
4	9591418	125213410
11	3606840	320299397
12	18086437	363800100
5	28348682	179473368
1	43217417	43217417
9	22896545	293369095
7	6012422	218344329
3	11141920	90350093
8	25513961	267543489
2	34844962	78115885
8	14418908	256448436
4	32212743	147834735
1	41071504	41071504
4	21496868	137118860
6	30795207	211878327
4	19828763	135450755
12	17552219	363265882
2	4736626	48007549
8	9718682	251748210
11	24854729	341547286
10	15842390	309327660
7	28236168	240568075
4	31809102	147431094
1	716019	716019
12	15674935	361388598
2	415675	43686598
9	9944394	280416944
6	2215656	183298776
1	25998550	25998550
6	10674113	191757233
5	16960066	168084752
1	4204688	4204688
10	23000354	316485624
9	7578568	278051118
1	26576421	26576421
3	24722191	103930364
8	23697559	265727087
4	33839164	149461156
11	28737341	345429898
10	2436870	295922140
3	34281622	113489795
2	10035515	53306438
1	22729243	22729243
1	20433135	20433135
1	14576335	14576335
2	22853692	66124615
10	9104947	302590217
6	4342882	185426002
3	5013957	84222130
6	18958812	200041932
2	35858267	79129190
12	16860778	362574441
6	27822015	208905135
8	25236290	267265818
1	716256	716256
10	3059875	296545145
3	36396190	115604363
2	24480356	67751279
4	31244677	146866669
7	26931840	239263747
12	6622759	352336422
12	16208879	361922542
5	29903499	181028185
12	27449747	373163410
12	8496702	354210365
3	8398194	87606367
1	42247244	42247244
3	5107520	84315693
2	1325589	44596512
2	34271725	77542648
6	1621864	182704984
8	10542317	252571845
11	3474563	320167120
2	21902888	65173811
12	17986170	363699833
4	13322927	128944919
11	1113667	317806224
10	13535995	307021265
6	10322125	191405245
9	8680457	279153007
1	24820296	24820296
9	21486638	291959188
5	13955864	165080550
8	10699481	252729009
2	784256	44055179
4	31591580	147213572
1	43235973	43235973
4	17897980	133519972
8	20610131	262639659
11	25786222	342478779
6	22757465	203840585
1	41315036	41315036
9	1561118	272033668
7	5144019	217475926
3	12641742	91849915
11	4477221	321169778
11	14689991	331382548
1	1433156	1433156
3	12947127	92155300
11	22933771	339626328
7	9179917	221511824
8	25382720	267412248
5	25143463	176268149
1	41958150	41958150
10	1623742	295109012
12	21517064	367230727
11	14483569	331176126
3	16865029	96073202
9	14594478	285067028
2	24047686	67318609
4	6325101	121947093
1	23238441	23238441
1	105605	105605
1	42302961	42302961
3	31440503	110648676
2	25302428	68573351
8	20082934	262112462
7	7101769	219433676
1	6501816	6501816
9	20124696	290597246
11	19269294	335961851
11	2342070	319034627
8	17322484	259352012
3	21167300	100375473
4	16104248	131726240
7	29655315	241987222
2	21869645	65140568
2	35176997	78447920
12	16587969	362301632
2	7791174	51062097
5	29076289	180200975
5	20609424	171734110
11	27978830	344671387
11	3346774	320039331
4	18730739	134352731
2	18156794	61427717
12	16988358	362702021
8	28111475	270141003
7	27895607	240227514
4	21498214	137120206
4	11788052	127410044
2	3963882	47234805
6	488712	181571832
11	28312565	345005122
8	28415372	270444900
5	16254731	167379417
6	18805349	199888469
9	22698557	293171107
5	7747061	158871747
4	16613207	132235199
4	2283466	117905458
4	30628474	146250466
5	9500230	160624916
8	1312125	243341653
10	5686210	299171480
10	9888225	303373495
2	24642395	67913318
1	5162223	5162223
10	21730417	315215687
12	18888958	364602621
4	22394620	138016612
3	1732638	80940811
2	16639651	59910574
6	23352014	204435134
12	25863488	371577151
12	19737389	365451052
12	6719708	352433371
7	3542460	215874367
7	13137153	225469060
8	25550456	267579984
3	11460023	90668196
12	418071	346131734
2	3713494	46984417
10	3619389	297104659
5	19666592	170791278
11	24128516	340821073
5	1686946	152811632
2	30284820	73555743
3	3717397	82925570
6	18807235	199890355
8	18900502	260930030
1	6477706	6477706
8	18901660	260931188
5	1160415	152285101
1	28618813	28618813
7	19791942	232123849
1	17515001	17515001
4	13266613	128888605
2	24217775	67488698
2	5570703	48841626
6	29086139	210169259
8	17777152	259806680
4	1738612	117360604
8	11146654	253176182
2	22091085	65362008
4	24056558	139678550
6	18754278	199837398

## Sheet: fscore_regress_top_300
CHROM	POS	ID
3	5107520	84315693
1	9002917	9002917
8	16587906	258617434
7	21327914	233659821
10	1354178	294839448
1	37635958	37635958
7	29642465	241974372
5	983683	152108369
4	3195946	118817938
2	24507417	67778340
8	2424179	244453707
9	22893421	293365971
10	1547277	295032547
12	696502	346410165
1	1861139	1861139
11	2534073	319226630
7	21698812	234030719
4	19861556	135483548
2	1509986	44780909
6	9808580	190891700
11	16645693	333338250
4	25893202	141515194
4	1891684	117513676
12	11650237	357363900
8	3100364	245129892
12	16600869	362314532
10	19651308	313136578
5	6886187	158010873
12	18086437	363800100
3	35809832	115018005
1	43217417	43217417
11	1884500	318577057
9	11476434	281948984
2	5206843	48477766
12	24513747	370227410
4	21496868	137118860
1	12106706	12106706
12	21517064	367230727
12	20889554	366603217
7	18471381	230803288
6	4640526	185723646
4	1634856	117256848
7	24733554	237065461
7	20011181	232343088
4	31128007	146749999
1	50138	50138
4	21154319	136776311
9	6362485	276835035
11	25393846	342086403
4	11900186	127522178
4	31237304	146859296
8	25834961	267864489
8	8164360	250193888
9	6445524	276918074
9	8728429	279200979
1	6067895	6067895
7	22914793	235246700
8	6427880	248457408
3	27250516	106458689
2	25239665	68510588
2	35474601	78745524
5	29183215	180307901
7	8896157	221228064
6	1913826	182996946
4	31244677	146866669
9	6486578	276959128
9	2749043	273221593
3	12480391	91688564
5	2095582	153220268
2	24660951	67931874
11	24303446	340996003
10	18734919	312220189
6	5486098	186569218
12	11833006	357546669
5	15221398	166346084
3	3377238	82585411
11	23607434	340299991
6	10764075	191847195
2	22077017	65347940
7	25398722	237730629
10	680411	294165681
2	4006167	47277090
2	31460784	74731707
8	24872699	266902227
4	1738612	117360604
3	7397681	86605854
4	27741312	143363304
7	6464730	218796637
9	21974589	292447139
5	20682046	171806732
6	18244107	199327227
9	11078127	281550677
4	372534	115994526
6	9594717	190677837
2	34844962	78115885
3	31863002	111071175
4	753851	116375843
10	22380847	315866117
6	28511956	209595076
12	16707814	362421477
11	22816428	339508985
11	28844596	345537153
11	19196834	335889391
6	31201151	212284271
12	16432913	362146576
11	1668796	318361353
7	20601510	232933417
8	20446909	262476437
2	23676386	66947309
6	7312079	188395199
8	25488528	267518056
1	10941845	10941845
7	22694667	235026574
8	26769600	268799128
3	9246041	88454214
6	24202426	205285546
1	1268264	1268264
3	28749789	107957962
2	11849086	55120009
4	5214617	120836609
4	6707172	122329164
2	24248297	67519220
4	1603002	117224994
11	6432868	323125425
12	6594288	352307951
6	26935791	208018911
2	21533591	64804514
11	17974061	334666618
10	11012173	304497443
3	14240444	93448617
6	27550677	208633797
10	20376549	313861819
6	1156468	182239588
8	20926529	262956057
1	4204688	4204688
12	27368497	373082160
10	11911353	305396623
11	7375473	324068030
2	13470812	56741735
9	9817209	280289759
11	23834705	340527262
5	916442	152041128
8	2806511	244836039
11	4477221	321169778
9	3332761	273805311
4	22378571	138000563
11	1603100	318295657
8	20139378	262168906
10	8042849	301528119
5	12628360	163753046
1	5572220	5572220
3	1732638	80940811
5	5216981	156341667
11	6674283	323366840
3	26159739	105367912
4	35471867	151093859
5	23401327	174526013
11	12894725	329587282
4	21027533	136649525
11	20234268	336926825
4	3490880	119112872
12	2696580	348410243
4	5667488	121289480
4	2513720	118135712
10	17292570	310777840
12	15928988	361642651
2	23036265	66307188
4	4278367	119900359
6	30166701	211249821
4	20233231	135855223
4	25092777	140714769
10	7897975	301383245
4	18730739	134352731
7	1295150	213627057
4	18805286	134427278
11	21455775	338148332
10	3562752	297048022
4	21809172	137431164
3	12880760	92088933
1	7101531	7101531
4	27159234	142781226
3	11141920	90350093
4	32212743	147834735
8	18941874	260971402
11	23439830	340132387
3	4085791	83293964
8	23039447	265068975
1	34926930	34926930
5	2440433	153565119
2	24505869	67776792
2	24232051	67502974
12	3066511	348780174
12	27362746	373076409
3	531547	79739720
1	3382811	3382811
12	962674	346676337
3	252230	79460403
5	15201529	166326215
4	20710184	136332176
4	702051	116324043
11	19337210	336029767
7	25398836	237730743
8	16129572	258159100
5	27966426	179091112
4	35175350	150797342
7	13013027	225344934
3	326930	79535103
3	10980868	90189041
7	5231430	217563337
3	24886583	104094756
9	1170620	271643170
2	3520127	46791050
8	19039655	261069183
3	25730559	104938732
12	21952427	367666090
5	3556220	154680906
4	26663573	142285565
1	36902531	36902531
4	19374985	134996977
1	13727758	13727758
12	24021509	369735172
11	26333453	343026010
2	29310419	72581342
4	35426055	151048047
11	5123177	321815734
4	19684667	135306659
1	183648	183648
10	12383499	305868769
4	17531570	133153562
2	24480356	67751279
12	26045445	371759108
4	8287704	123909696
11	28729891	345422448
11	6682590	323375147
1	17642367	17642367
1	32447919	32447919
1	19746806	19746806
1	32394020	32394020
9	17974404	288446954
3	24677332	103885505
7	5325078	217656985
5	5695157	156819843
11	8119045	324811602
10	16824176	310309446
1	31658613	31658613
8	7733277	249762805
3	4441485	83649658
6	14477826	195560946
3	27592831	106801004
12	2732210	348445873
1	38549260	38549260
5	6239656	157364342
2	8930180	52201103
2	23424830	66695753
3	16641307	95849480
9	5052794	275525344
11	1723651	318416208
10	13652080	307137350
7	3971721	216303628
1	43230342	43230342
4	16330144	131952136
11	140283	316832840
9	18118238	288590788
12	22183013	367896676
4	30566713	146188705
12	7192786	352906449
9	14740419	285212969
11	23156766	339849323
5	7720922	158845608
2	15381272	58652195
5	21785862	172910548
3	3351847	82560020
12	22373594	368087257
12	6607425	352321088
5	22891091	174015777
11	733976	317426533
7	406605	212738512
4	35383680	151005672
1	27774652	27774652
2	30951747	74222670
12	15118386	360832049
7	2690924	215022831
5	21515297	172639983
5	10791781	161916467
7	25318023	237649930
1	30238462	30238462
2	29403	43300326
3	259156	79467329
2	12842658	56113581
5	14558825	165683511
10	16570771	310056041
12	17714364	363428027
3	31472066	110680239
4	6787153	122409145
5	2774310	153898996
10	22931147	316416417
6	11557454	192640574
8	28418673	270448201
8	1472880	243502408
7	28104525	240436432

## Sheet: fscore_class_top_300
CHROM	POS	ID
4	1634856	117256848
12	21517064	367230727
2	28326097	71597020
10	3562752	297048022
8	12565608	254595136
11	24303446	340996003
2	35858267	79129190
11	4450079	321142636
4	1738612	117360604
2	21533591	64804514
11	4453151	321145708
11	25393846	342086403
6	9156297	190239417
1	34578272	34578272
1	11307285	11307285
11	6682590	323375147
3	26549952	105758125
7	20011181	232343088
8	2343319	244372847
11	27841352	344533909
8	24872699	266902227
5	25639720	176764406
4	26655175	142277167
10	23123246	316608516
12	21517110	367230773
1	33311109	33311109
3	36263867	115472040
11	28198363	344890920
7	8764482	221096389
6	10633384	191716504
11	27146391	343838948
2	24931268	68202191
3	34842095	114050268
8	2806511	244836039
11	2534073	319226630
4	30541897	146163889
3	15084319	94292492
4	30628474	146250466
8	3223385	245252913
3	15942949	95151122
10	12776477	306261747
5	2636669	153761355
6	11135332	192218452
11	28642381	345334938
6	4211647	185294767
8	2424179	244453707
7	21194236	233526143
7	13015191	225347098
11	24024100	340716657
11	12597204	329289761
7	19184841	231516748
7	1840415	214172322
11	5974350	322666907
2	24600938	67871861
11	28844596	345537153
2	19952070	63222993
9	11476434	281948984
2	14212385	57483308
11	23141956	339834513
11	24023706	340716263
5	27513880	178638566
6	21447477	202530597
7	23604431	235936338
11	3193064	319885621
4	8899419	124521411
9	12798941	283271491
8	6291431	248320959
5	2563948	153688634
10	5988158	299473428
3	3233632	82441805
5	28775017	179899703
9	20124694	290597244
5	15221398	166346084
3	12910275	92118448
11	18541716	335234273
9	10537006	281009556
2	3273011	46543934
11	140283	316832840
9	10644032	281116582
7	5325078	217656985
6	4807049	185890169
9	339620	270812170
6	23785360	204868480
1	9907538	9907538
1	37137309	37137309
6	17008468	198091588
1	24469650	24469650
5	10217473	161342159
4	35224574	150846566
9	20124696	290597246
2	34817423	78088346
12	24513747	370227410
3	10980509	90188682
12	16165504	361879167
11	5957753	322650310
10	5133322	298618592
10	733777	294219047
6	7131666	188214786
5	14660191	165784877
8	16803239	258832767
9	22932040	293404590
2	27322852	70593775
3	25829123	105037296
2	24510020	67780943
3	22886499	102094672
4	31729023	147351015
2	22091085	65362008
9	10566585	281039135
11	5123177	321815734
6	9050413	190133533
5	2095582	153220268
11	26880	316719437
6	3988634	185071754
2	24209739	67480662
1	41615642	41615642
4	6707172	122329164
7	19429978	231761885
2	16673416	59944339
11	1884500	318577057
9	22859234	293331784
10	3656414	297141684
4	17531570	133153562
8	83503	242113031
11	28976021	345668578
2	22743449	66014372
9	10545570	281018120
11	7499397	324191954
3	12583931	91792104
11	7575267	324267824
11	17140324	333832881
1	36902531	36902531
4	1299221	116921213
1	22978092	22978092
7	22143538	234475445
11	8210798	324903355
6	12184086	193267206
3	11671086	90879259
6	24049629	205132749
1	37635958	37635958
12	16432913	362146576
10	23000354	316485624
5	18599265	169723951
10	1547277	295032547
7	26516139	238848046
4	4278367	119900359
1	28144246	28144246
3	14233486	93441659
9	12727067	283199617
12	24021509	369735172
5	15504416	166629102
2	20003183	63274106
7	3855509	216187416
4	10208284	125830276
2	24480356	67751279
2	34630967	77901890
4	20710184	136332176
6	18305392	199388512
6	17084295	198167415
7	29607082	241938989
9	8356532	278829082
6	30797874	211880994
8	1631406	243660934
2	1509986	44780909
4	17979840	133601832
1	16903046	16903046
12	18601578	364315241
12	16707814	362421477
6	6424074	187507194
1	3544461	3544461
3	35809832	115018005
8	3479338	245508866
3	14519831	93728004
5	2322152	153446838
10	12694232	306179502
7	4001232	216333139
11	7842444	324535001
7	8626364	220958271
5	5382259	156506945
5	28789227	179913913
5	2421121	153545807
3	35772339	114980512
6	27985055	209068175
10	1031123	294516393
8	4878147	246907675
2	24507417	67778340
2	17009905	60280828
11	26246325	342938882
6	2846731	183929851
6	21353783	202436903
5	10287595	161412281
1	34926930	34926930
5	23611087	174735773
2	4416058	47686981
12	4422919	350136582
7	29657760	241989667
1	12353497	12353497
12	22234613	367948276
6	23335862	204418982
6	26935791	208018911
9	11573548	282046098
8	845059	242874587
11	7348093	324040650
11	12894725	329587282
8	3100364	245129892
11	26820289	343512846
11	19889046	336581603
8	17355223	259384751
7	21698812	234030719
2	27146887	70417810
2	2779738	46050661
8	26426032	268455560
8	7729125	249758653
5	5338918	156463604
6	8014402	189097522
12	2261029	347974692
11	27046585	343739142
7	24733554	237065461
11	21474724	338167281
12	19406585	365120248
1	40289505	40289505
10	17554609	311039879
2	24033673	67304596
2	3539368	46810291
5	25234193	176358879
6	9473297	190556417
6	18978177	200061297
11	11336021	328028578
5	6916	151131602
9	6787245	277259795
11	24854729	341547286
12	3097797	348811460
2	31945407	75216330
6	23455027	204538147
6	2991606	184074726
4	16330144	131952136
1	13188859	13188859
1	40587770	40587770
11	24449530	341142087
8	15022905	257052433
8	3000010	245029538
11	17961672	334654229
5	1249368	152374054
12	3414130	349127793
6	6998359	188081479
6	23821004	204904124
12	3437431	349151094
11	4448090	321140647
9	8025551	278498101
2	34476037	77746960
9	8728429	279200979
5	29074294	180198980
2	9963082	53234005
11	24184306	340876863
4	34725158	150347150
4	34948333	150570325
6	30518061	211601181
8	27476922	269506450
9	18057440	288529990
2	5206843	48477766
6	11603974	192687094
4	14330866	129952858
7	7888866	220220773
2	32790417	76061340
9	7979966	278452516
4	12903815	128525807
4	22721964	138343956
4	14791201	130413193
6	4342882	185426002
3	25506855	104715028
2	33634790	76905713
12	20271253	365984916
11	23919166	340611723
1	20002846	20002846
2	9214016	52484939
3	10078070	89286243
9	21555502	292028052
1	29345366	29345366
4	4024175	119646167
8	6151216	248180744
1	16255045	16255045
4	30555648	146177640
6	2807447	183890567
6	2544396	183627516
5	14763333	165888019
7	23495891	235827798
3	11141920	90350093
2	19435435	62706358
12	26867346	372581009
6	16448521	197531641
12	21008964	366722627
12	3559801	349273464
9	13928691	284401241
10	11743873	305229143
4	32743649	148365641
9	11600478	282073028
7	22694667	235026574
6	30982395	212065515
6	12383749	193466869
8	16095857	258125385
1	20804455	20804455

## Sheet: mic_regress_top_300
CHROM	POS	ID
3	4441485	83649658
12	3066511	348780174
5	27911643	179036329
1	4438410	4438410
11	27514467	344207024
3	10424752	89632925
10	10133304	303618574
7	28749151	241081058
1	1621450	1621450
1	41899434	41899434
11	28312904	345005461
9	4293859	274766409
1	32740977	32740977
10	22775939	316261209
3	1842540	81050713
11	373365	317065922
4	1885145	117507137
4	1601174	117223166
10	12166364	305651634
3	35809832	115018005
5	19653477	170778163
10	11139257	304624527
1	28531646	28531646
2	2368069	45638992
1	42168172	42168172
9	17759353	288231903
2	18156794	61427717
12	5406202	351119865
1	1646385	1646385
6	4402376	185485496
12	24513747	370227410
12	12245644	357959307
10	17367651	310852921
4	14791201	130413193
10	11141067	304626337
7	24689025	237020932
4	32642650	148264642
9	4219556	274692106
10	11248547	304733817
9	49203	270521753
10	680411	294165681
8	16907125	258936653
8	20967759	262997287
11	18883359	335575916
9	19328186	289800736
2	18285063	61555986
6	7514784	188597904
4	8375274	123997266
7	26516139	238848046
10	21855288	315340558
2	2999222	46270145
4	19828763	135450755
10	15842390	309327660
2	4944801	48215724
9	6799797	277272347
1	716256	716256
4	16104248	131726240
1	715876	715876
11	21474724	338167281
5	19715437	170840123
4	9596853	125218845
5	12628360	163753046
8	2806511	244836039
4	5443884	121065876
1	43254222	43254222
1	43249269	43249269
6	11408323	192491443
2	9216830	52487753
3	16866404	96074577
1	716019	716019
11	28198363	344890920
7	11675319	224007226
8	11146654	253176182
9	9185158	279657708
4	13138118	128760110
1	2619874	2619874
8	1924274	243953802
8	5952321	247981849
7	8626364	220958271
12	25364112	371077775
8	16907130	258936658
2	12842658	56113581
1	9611467	9611467
9	1561118	272033668
10	1273163	294758433
12	17986170	363699833
3	9461003	88669176
2	21869203	65140126
12	16728960	362442623
11	4601387	321293944
8	14418908	256448436
6	11557454	192640574
1	21307112	21307112
1	20845414	20845414
9	159885	270632435
9	10922071	281394621
8	6745502	248775030
8	10905226	252934754
3	7087242	86295415
9	5474431	275946981
3	13657006	92865179
6	10540720	191623840
1	4592579	4592579
10	4637008	298122278
10	1272800	294758070
7	21010762	233342669
4	19405941	135027933
5	29903499	181028185
8	2006298	244035826
4	9437098	125059090
8	4827606	246857134
4	6872330	122494322
7	9179917	221511824
12	3414130	349127793
12	2112041	347825704
3	19280700	98488873
3	24722191	103930364
7	15488879	227820786
9	5710416	276182966
8	16805127	258834655
10	2978981	296464251
4	21653494	137275486
10	22936452	316421722
9	279850	270752400
11	25786222	342478779
10	12571631	306056901
11	2342070	319034627
7	10051015	222382922
2	9214016	52484939
1	27122999	27122999
2	29403	43300326
1	13188859	13188859
6	18305392	199388512
3	16362446	95570619
10	7222687	300707957
12	17817328	363530991
5	4140170	155264856
1	20739378	20739378
6	31236997	212320117
1	6477706	6477706
11	26246325	342938882
2	7061912	50332835
8	17322484	259352012
11	22647256	339339813
6	27822015	208905135
9	8871161	279343711
1	10737498	10737498
1	25998550	25998550
10	9104947	302590217
4	17555630	133177622
6	16489580	197572700
3	18050189	97258362
8	25920321	267949849
1	6501816	6501816
10	5686210	299171480
1	31703972	31703972
7	14490350	226822257
1	715714	715714
7	7101769	219433676
3	532717	79740890
11	3444108	320136665
2	24218872	67489795
2	13470812	56741735
1	41071504	41071504
7	9832374	222164281
4	35263437	150885429
4	3197997	118819989
6	1238529	182321649
5	20230280	171354966
6	11135332	192218452
9	4816011	275288561
9	9831849	280304399
8	16274547	258304075
1	39248374	39248374
12	27446320	373159983
6	30795207	211878327
2	681478	43952401
11	27852014	344544571
7	18259289	230591196
1	20095716	20095716
8	20139378	262168906
10	14251964	307737234
3	11671086	90879259
8	28404042	270433570
6	4424964	185508084
10	2972935	296458205
4	14467978	130089970
6	26835413	207918533
7	25506880	237838787
2	35176997	78447920
12	16132045	361845708
2	24033673	67304596
5	23879118	175003804
4	32212743	147834735
6	17656840	198739960
1	36902474	36902474
12	9058507	354772170
8	28415795	270445323
3	33679869	112888042
12	5334355	351048018
9	16532855	287005405
12	21517110	367230773
6	26394643	207477763
8	14620679	256650207
1	13384834	13384834
10	15162245	308647515
7	27164009	239495916
7	3307710	215639617
6	22068920	203152040
10	3059875	296545145
11	11165817	327858374
5	25155291	176279977
11	26176169	342868726
4	8287704	123909696
12	9341724	355055387
8	6593643	248623171
12	14529127	360242790
2	26356777	69627700
1	1372576	1372576
1	9504624	9504624
11	27514769	344207326
7	9333942	221665849
4	6930183	122552175
9	16015573	286488123
10	11855805	305341075
2	35098188	78369111
6	27550677	208633797
1	13439832	13439832
12	19373984	365087647
6	22757465	203840585
2	7791174	51062097
7	6458855	218790762
8	10677204	252706732
2	30106308	73377231
1	35571305	35571305
3	16251439	95459612
11	24030430	340722987
4	15059969	130681961
10	7642307	301127577
8	21378252	263407780
12	5530990	351244653
1	13221762	13221762
1	20849129	20849129
2	10833383	54104306
1	22729243	22729243
4	31417885	147039877
12	11861597	357575260
9	5697527	276170077
1	42302961	42302961
11	863900	317556457
7	6472116	218804023
7	588781	212920688
11	19558084	336250641
3	29118435	108326608
7	5190837	217522744
4	5987296	121609288
11	23112545	339805102
2	34844962	78115885
11	20815618	337508175
7	10994402	223326309
6	15855391	196938511
4	10294135	125916127
7	6012422	218344329
8	17777152	259806680
11	4445629	321138186
10	3619389	297104659
3	11141920	90350093
12	27530374	373244037
9	15174980	285647530
3	34842095	114050268
3	1373844	80582017
7	18736569	231068476
4	13525617	129147609
9	8684331	279156881
12	21517064	367230727
5	19666592	170791278
1	22543370	22543370
4	13266613	128888605
6	3336079	184419199
12	27449747	373163410
12	26293438	372007101
5	28326671	179451357
9	8775666	279248216
5	11057325	162182011
2	33282437	76553360
12	2071473	347785136
2	1325589	44596512
2	2346288	45617211
11	3474563	320167120
9	43943	270516493
2	18808890	62079813
7	16415995	228747902
7	14315598	226647505
4	22578663	138200655
3	6105693	85313866
8	3230	242032758
1	10910014	10910014
8	12003176	254032704
6	9050413	190133533
2	11789725	55060648

## Sheet: mic_class_top_300
CHROM	POS	ID
5	27911643	179036329
10	10133304	303618574
3	35809832	115018005
10	11141067	304626337
4	19828763	135450755
12	3066511	348780174
3	4441485	83649658
1	1621450	1621450
3	1842540	81050713
11	28312904	345005461
3	33680301	112888474
3	24722191	103930364
7	24731836	237063743
1	105605	105605
12	12245644	357959307
2	25302428	68573351
12	27449747	373163410
7	28749151	241081058
2	35584326	78855249
4	1601174	117223166
3	10613166	89821339
11	17804257	334496814
11	373365	317065922
6	11603974	192687094
8	25513961	267543489
10	11512718	304997988
7	16715569	229047476
9	49203	270521753
1	4438410	4438410
1	23044961	23044961
4	33839164	149461156
2	6664713	49935636
2	32781673	76052596
11	27514467	344207024
9	18685336	289157886
8	17777152	259806680
8	23550742	265580270
9	22932040	293404590
3	1184078	80392251
8	19406360	261435888
1	24720476	24720476
7	16415995	228747902
4	9591418	125213410
10	21757527	315242797
10	601147	294086417
10	21855288	315340558
5	19653477	170778163
4	4278367	119900359
3	18863749	98071922
9	10537006	281009556
11	17140324	333832881
4	10294135	125916127
11	19269294	335961851
1	27149661	27149661
7	17518709	229850616
4	18527634	134149626
1	27437661	27437661
1	715714	715714
8	16758781	258788309
12	747263	346460926
11	8122314	324814871
11	28976021	345668578
3	33679869	112888042
3	7397681	86605854
2	34537012	77807935
5	2525695	153650381
8	1316704	243346232
6	195560	181278680
12	16107838	361821501
7	4282804	216614711
9	17759353	288231903
10	680411	294165681
11	14483569	331176126
6	17461508	198544628
6	4726947	185810067
3	21859623	101067796
1	1646385	1646385
12	17552219	363265882
8	17970303	259999831
6	22351349	203434469
11	193719	316886276
11	21812944	338505501
4	33116965	148738957
3	16243331	95451504
10	2978981	296464251
8	28423958	270453486
7	297724	212629631
6	30943251	212026371
5	14790475	165915161
7	2455093	214787000
11	25057637	341750194
1	20774186	20774186
12	15804652	361518315
7	16739851	229071758
2	35931426	79202349
4	4977658	120599650
12	16132045	361845708
2	7006682	50277605
2	18156794	61427717
9	1561118	272033668
6	14035067	195118187
9	4919275	275391825
4	32642650	148264642
6	24049629	205132749
12	8496702	354210365
11	23963572	340656129
7	10994402	223326309
2	2346288	45617211
12	15893634	361607297
2	4944801	48215724
10	17845078	311330348
4	28983804	144605796
2	35536847	78807770
2	681478	43952401
12	18271147	363984810
4	9437098	125059090
7	10050845	222382752
11	17492069	334184626
1	13841847	13841847
10	9887610	303372880
4	12905755	128527747
3	26049851	105258024
11	17818264	334510821
11	3710457	320403014
4	20904180	136526172
9	16576614	287049164
5	7747061	158871747
9	22407892	292880442
4	2283466	117905458
9	21555502	292028052
7	16824314	229156221
12	26816803	372530466
11	1012427	317704984
5	14558851	165683537
6	14459727	195542847
5	4497101	155621787
10	23000354	316485624
5	23971762	175096448
7	24003556	236335463
2	11878305	55149228
4	16104248	131726240
2	9347163	52618086
7	20519364	232851271
8	2603634	244633162
1	15614001	15614001
11	4624917	321317474
1	716019	716019
4	18205487	133827479
3	16973758	96181931
8	10905226	252934754
1	39875040	39875040
7	5773355	218105262
10	7642307	301127577
1	716256	716256
12	27185592	372899255
3	24067402	103275575
4	13846356	129468348
7	21182122	233514029
4	13607266	129229258
11	4489729	321182286
1	43244177	43244177
8	28418673	270448201
2	23166760	66437683
10	11248547	304733817
6	18305392	199388512
11	29003548	345696105
1	41958150	41958150
7	13137153	225469060
1	14899446	14899446
12	24922344	370636007
10	14153788	307639058
2	5937238	49208161
12	14916825	360630488
7	13261741	225593648
12	6479187	352192850
1	42168172	42168172
6	1621864	182704984
10	18994611	312479881
3	10594925	89803098
2	159179	43430102
2	5768337	49039260
3	16251439	95459612
2	24464057	67734980
1	32740977	32740977
7	9692343	222024250
9	18092409	288564959
10	9888225	303373495
4	14467978	130089970
7	22912689	235244596
12	27526131	373239794
9	7577798	278050348
1	43217417	43217417
11	3074896	319767453
2	35590458	78861381
1	34274861	34274861
1	2674645	2674645
5	18306252	169430938
3	36346899	115555072
7	19143273	231475180
4	12432891	128054883
12	6622759	352336422
2	30662600	73933523
8	14282545	256312073
6	10540720	191623840
10	22222840	315708110
12	26742692	372456355
8	21229171	263258699
9	19328186	289800736
12	10046682	355760345
1	5572220	5572220
6	20605169	201688289
7	9179917	221511824
11	25786222	342478779
5	6673625	157798311
9	10566585	281039135
3	11763251	90971424
11	13904320	330596877
6	3024356	184107476
2	21903549	65174472
5	24887965	176012651
5	25913493	177038179
2	6376864	49647787
1	8780154	8780154
10	21348600	314833870
7	604425	212936332
1	3166554	3166554
9	10389616	280862166
11	18291343	334983900
1	18541390	18541390
1	18738751	18738751
9	1841865	272314415
1	715876	715876
11	1114	316693671
1	2319327	2319327
8	9718682	251748210
12	27160511	372874174
1	19361293	19361293
6	1730359	182813479
9	8110094	278582644
6	18978177	200061297
1	4635546	4635546
4	17373031	132995023
12	26328478	372042141
1	14091003	14091003
5	23585484	174710170
10	19861306	313346576
9	6362527	276835077
8	7796255	249825783
2	16639651	59910574
9	22893421	293365971
6	24514902	205598022
7	27164009	239495916
3	11919385	91127558
1	12106706	12106706
2	24374158	67645081
8	25550456	267579984
5	28348682	179473368
11	18883359	335575916
8	4041627	246071155
2	4364800	47635723
2	34586844	77857767
1	13188859	13188859
11	13276901	329969458
12	9341724	355055387
1	41723589	41723589
2	11849122	55120045
5	26743325	177868011
11	16192312	332884869
11	25839673	342532230
2	9214016	52484939
2	9590988	52861911
4	28588345	144210337
9	21549192	292021742
10	6489049	299974319
6	26599138	207682258
11	6584885	323277442
2	24047686	67318609
1	14003626	14003626
11	8122709	324815266
8	3458031	245487559
5	27966426	179091112
4	27326362	142948354
6	6118191	187201311
3	10003663	89211836
6	18754278	199837398
2	7094843	50365766
10	4260415	297745685
3	2521637	81729810
12	6887715	352601378
3	36396190	115604363
1	25998550	25998550
9	5313776	275786326
8	26689157	268718685
7	17377814	229709721
6	11557454	192640574
1	32394020	32394020
7	26931840	239263747
4	6749083	122371075
3	24886583	104094756
1	21307112	21307112
